# Supplementary material for: Multi-Chemical Omics Analysis of the Symbiodiniaceae Durusdinium trenchii under Heat Stress
Source: Microorganisms. 2024 Feb 2;12(2):317. doi: 10.3390/microorganisms12020317 (PMC10893086; doi:10.3390/microorganisms12020317)
Supplement: Supplementary file 1 [file microorganisms-12-00317-s001.zip]

Archive with 2 entries (2 files):
- Supplementary data_resub_Matthews et al.xlsx
- Supplementary_Material_Matthews et al_resub.pdf
