# Supplementary material for: Multi-Chemical Omics Analysis of the Symbiodiniaceae Durusdinium trenchii under Heat Stress
Source: Microorganisms. 2024 Feb 2;12(2):317. doi: 10.3390/microorganisms12020317 (PMC10893086; doi:10.3390/microorganisms12020317)
Supplement: Supplementary file 1 [file microorganisms-12-00317-s001.zip › Supplementary data_resub_Matthews et al.xlsx]

## Sheet: Table S1
Table S1. ICP-MS parameters used for the collection of elementomics data.
Parameter	Value	Unit
Plasma RF	1550	W
Carrier gas flow	0.8	L min-1
Makeup gas flow	0.35	L min-1
Sample depth	8	mm
Extract 1, 2	3.2, -160	V
Omega bias, lens	-115, 18	V
Cell entrance, exit	-50, -90	V
Deflect	0	V
Helium flow	4.2	mL min-1

## Sheet: Table S2
Table S2. Cell density estimates of each culture using flow cytometry
Sample	Symbiodiniaceae cells per mL	Total cells used for metabolomics/elementomics analyses
Control 1	127000	6350000
Control 2	163800	8190000
Control 3	176000	8800000
Control 4	82100	4105000
Control 5	210900	10545000
Control 6	140600	7030000
Heat stress 1	145300	7265000
Heat stress 2	104100	5205000
Heat stress 3	130500	6525000
Heat stress 4	117100	5855000
Heat stress 5	122300	6115000
Heat stress 6	140900	7045000

## Sheet: Table S3
Table S3. Photophysiology data for control and heat stressed cultures of Durusdinium trenchii (n = 6) from day 1 to day 9 of treatment exposure.
Time point	Sample ID	Treatment	PAR	F	Fm	FvFm	FvFm Ave	FvFm SE
Day 1	1C	Control	0	455.272	1003.41	0.546274	0.55186	0.00209706
Day 1	2C	Control	0	486.564	1098.4	0.557027
Day 1	3C	Control	0	473.384	1066.83	0.556271
Day 1	4C	Control	0	341.263	749.785	0.544853
Day 1	5C	Control	0	449.687	1005.3	0.552685
Day 1	6C	Control	0	454.232	1018.57	0.554048
Day 1	1T	Heat Stress	0	363.248	788.003	0.539028	0.561699	0.00656043
Day 1	2T	Heat Stress	0	385.41	876.988	0.56053
Day 1	3T	Heat Stress	0	355.457	783.282	0.546195
Day 1	4T	Heat Stress	0	378.5	885.914	0.572758
Day 1	5T	Heat Stress	0	438.73	1028.16	0.573287
Day 1	6T	Heat Stress	0	462.223	1096.35	0.578398
Day 2	1C	Control	0	494.068	1041.78	0.525744	0.525724	0.00371201
Day 2	2C	Control	0	367.433	790.084	0.534944
Day 2	3C	Control	0	345.808	747.57	0.537425
Day 2	4C	Control	0	276.664	578.683	0.521908
Day 2	5C	Control	0	368.323	769.022	0.52105
Day 2	6C	Control	0	339.519	697.555	0.513272
Day 2	1T	Heat Stress	0	238.856	497.94	0.520313	0.525825	0.00373476
Day 2	2T	Heat Stress	0	299.51	621.106	0.51778
Day 2	3T	Heat Stress	0	266.263	549.053	0.515051
Day 2	4T	Heat Stress	0	260.984	563.024	0.53646
Day 2	5T	Heat Stress	0	383.405	821.203	0.533118
Day 2	6T	Heat Stress	0	396.402	847.422	0.532226
Day 3	1C	Control	0	484.766	1009.08	0.519596	0.521288	0.00342848
Day 3	2C	Control	0	403.21	862.153	0.532322
Day 3	3C	Control	0	397.767	848.349	0.531128
Day 3	4C	Control	0	309.769	641.415	0.517053
Day 3	5C	Control	0	379.488	781.956	0.514695
Day 3	6C	Control	0	557.444	1144.49	0.512934
Day 3	1T	Heat Stress	0	225.794	462.84	0.512156	0.518388	0.00372522
Day 3	2T	Heat Stress	0	342.384	699.674	0.510652
Day 3	3T	Heat Stress	0	241.875	492.066	0.50845
Day 3	4T	Heat Stress	0	307.01	646.985	0.525476
Day 3	5T	Heat Stress	0	468.166	981.704	0.523109
Day 3	6T	Heat Stress	0	480.615	1023.64	0.530486
Day 4	1C	Control	0	387.169	815.169	0.525045	0.522022	0.0030229
Day 4	2C	Control	0	459.496	975.244	0.52884
Day 4	3C	Control	0	443.062	945.546	0.531422
Day 4	4C	Control	0	270.804	560.571	0.516914
Day 4	5C	Control	0	381.211	783.58	0.513501
Day 4	6C	Control	0	385.922	798.041	0.516413
Day 4	1T	Heat Stress	0	283.499	575.913	0.50774	0.516203	0.00371614
Day 4	2T	Heat Stress	0	296.321	602.117	0.507869
Day 4	3T	Heat Stress	0	370.895	754.043	0.508125
Day 4	4T	Heat Stress	0	169.098	354.95	0.523601
Day 4	5T	Heat Stress	0	351.341	738.865	0.524486
Day 4	6T	Heat Stress	0	386.24	813.823	0.525401
Day 5	1C	Control	0	485.253	1022.75	0.52554	0.522856	0.00342353
Day 5	2C	Control	0	307.043	656.033	0.531971
Day 5	3C	Control	0	463.071	991.391	0.532907
Day 5	4C	Control	0	276.805	572.067	0.516132
Day 5	5C	Control	0	428.866	885.833	0.515861
Day 5	6C	Control	0	326.836	673.503	0.514722
Day 5	1T	Heat Stress	0	268.29	535.306	0.49881	0.505706	0.0079473
Day 5	2T	Heat Stress	0	320.153	628.406	0.490531
Day 5	3T	Heat Stress	0	42.9723	82.2856	0.477766
Day 5	4T	Heat Stress	0	289.816	606.397	0.522068
Day 5	5T	Heat Stress	0	343.981	722.088	0.52363
Day 5	6T	Heat Stress	0	438.474	916.223	0.521433
Day 6	1C	Control	0	462.238	949.843	0.513353	0.516617	0.00295432
Day 6	2C	Control	0	471.769	991.611	0.52424
Day 6	3C	Control	0	296.24	626.818	0.527392
Day 6	4C	Control	0	295.309	603.931	0.511023
Day 6	5C	Control	0	381.55	782.074	0.512131
Day 6	6C	Control	0	432.15	884.759	0.511561
Day 6	1T	Heat Stress	0	300.554	565.463	0.468481	0.494582	0.00908056
Day 6	2T	Heat Stress	0	346.758	658.323	0.473271
Day 6	3T	Heat Stress	0	351.153	678.609	0.48254
Day 6	4T	Heat Stress	0	374.954	767.769	0.511632
Day 6	5T	Heat Stress	0	464.188	956.02	0.514458
Day 6	6T	Heat Stress	0	459.604	951.778	0.517111
Day 7	1C	Control	0	528.77	1086.71	0.513423	0.518897	0.00341378
Day 7	2C	Control	0	482.458	1019.61	0.526821
Day 7	3C	Control	0	388.193	829.587	0.532065
Day 7	4C	Control	0	282.523	581.927	0.514505
Day 7	5C	Control	0	249.495	513.427	0.51406
Day 7	6C	Control	0	376.186	771.68	0.51251
Day 7	1T	Heat Stress	0	210.621	375.686	0.439371	0.47583	0.0145283
Day 7	2T	Heat Stress	0	93.1639	165.022	0.435445
Day 7	3T	Heat Stress	0	287.136	529.381	0.4576
Day 7	4T	Heat Stress	0	286.535	577.285	0.50365
Day 7	5T	Heat Stress	0	329.83	670.49	0.508076
Day 7	6T	Heat Stress	0	328.054	670.648	0.510841
Day 8	1C	Control	0	442.451	917.518	0.517774	0.5148	0.00364002
Day 8	2C	Control	0	369.2	774.206	0.523125
Day 8	3C	Control	0	368.565	778.411	0.526516
Day 8	4C	Control	0	204.445	413.324	0.505364
Day 8	5C	Control	0	274.258	558.18	0.508656
Day 8	6C	Control	0	237.718	482.542	0.507364
Day 8	1T	Heat Stress	0	171.043	277.614	0.38388	0.439484	0.0201387
Day 8	2T	Heat Stress	0	277.303	455.217	0.390834
Day 8	3T	Heat Stress	0	202.164	343.314	0.411138
Day 8	4T	Heat Stress	0	245.968	474.541	0.481673
Day 8	5T	Heat Stress	0	269.747	519.08	0.480335
Day 8	6T	Heat Stress	0	278.316	544.696	0.489043
Day 9	1C	Control	0	444.821	922.267	0.517687	0.522965	0.00260128
Day 9	2C	Control	0	467.896	993.019	0.528815
Day 9	3C	Control	0	455.489	975.452	0.533049
Day 9	4C	Control	0	303.007	629.494	0.51865
Day 9	5C	Control	0	396.766	825.378	0.519292
Day 9	6C	Control	0	397.089	827.778	0.520296
Day 9	1T	Heat Stress	0	271.464	405.726	0.330919	0.414089	0.0297347
Day 9	2T	Heat Stress	0	293.942	444.495	0.338705
Day 9	3T	Heat Stress	0	271.821	437.418	0.378578
Day 9	4T	Heat Stress	0	340.514	651.803	0.477582
Day 9	5T	Heat Stress	0	348.782	660.633	0.472048
Day 9	6T	Heat Stress	0	381.914	744.041	0.486703

## Sheet: Table S4
Table S4. All post-filtered analyte data from control and heat stressed samples used for statistical comparisons.
		Control								Heat Stress
Omic approach		C1	C2	C3	C4	C5	C6	Average	SE	T1	T2	T3	T4	T5	T6	Average	SE	T- stat	FDR
Volatilomic	(1-butyloctyl)-benzene	0.00527907	0.00672442	0.00703853	0.00615234	0.00418121	0.00827104	0.00627443	0.000491838	0.00493574	0.00504081	0.00324272	0.007783	0.00359913	0.00514459	0.00495766	0.0005523
Volatilomic	(1-methylethyl)-benzene	0	0	0	0	0	0	0	0	0	0.00466357	0	0.00937544	0.00549674	0	0.00325596	0.00134743
Volatilomic	1-(1-Methylethyl)-cyclopentene	0.00119676	0.00150348	0.00234971	0.00255885	0.00232461	0	0.00165557	0.000335229	0	0	0	0	0.000834675	0	0.000139113	0.000117572	3.512	0.043989
Volatilomic	1-(2-furanyl)-ethanone	0.00473447	0.00991318	0.00380219	0.00648904	0.00401604	0.00370962	0.00544409	0.000835404	0.00460132	0.0090143	0.00220151	0.00469538	0.00199073	0.00190387	0.00406785	0.000946501
Volatilomic	1-(4-methylphenyl)-ethanone	0.0128231	0	0.0155212	0.0174374	0	0.0154507	0.0102054	0.00277414	0	0	0	0	0	0	0	0
Volatilomic	1-(Acetyloxy)-2-propanone	0.0580762	0.119138	0.109849	0.0726482	0.109915	0.0482209	0.0863077	0.010492	0.0931323	0.149293	0.0406483	0.105408	0.0435546	0.0460153	0.0796754	0.0151585
Volatilomic	1-Butanol	0.0575015	0.109305	0.0581211	0.0567303	0.0542813	0.0434522	0.063232	0.00801093	0.252481	0.0663316	0.0441262	0	0	0.0470319	0.0683285	0.0324746
Volatilomic	1-chloro-heptane	0.00150689	0.00320042	0.00115255	0.000974938	0.0019039	0.00115276	0.00164858	0.000286154	0.00184878	0.00105471	0.00125164	0.00316242	0.00114288	0.00138075	0.0016402	0.000274689
Volatilomic	1-chloro-octane	0.00276653	0.00552922	0.00270796	0	0.00346707	0	0.0024118	0.000734831	0.00455203	0	0.00284973	0.00506127	0.00250294	0	0.00249433	0.000746309
Volatilomic	1-ethyl-2-methyl-benzene	0.00606805	0.00914372	0.00603302	0.0058333	0.00643985	0.00596082	0.00657979	0.000439007	0.00245456	0.00396153	0.00283433	0.00714668	0.00540328	0.00420188	0.00433371	0.000597456
Volatilomic	1-ethyl-2,4-dimethyl-benzene	0	0.0233247	0.009788	0.0147405	0.0139668	0.0182024	0.0133371	0.0027441	0	0	0	0	0	0	0	0	4.7289	0.037829
Volatilomic	1-Heptanol	0.00820196	0.0138645	0.0101427	0.00890309	0.00707882	0.00754083	0.00928866	0.000858237	0.00988176	0.0120979	0.00423324	0.0102564	0	0	0.00607821	0.00186096
Volatilomic	1-Hexanol	0.00445933	0.00774157	0.00346889	0.00359766	0.00265636	0.00282184	0.00412428	0.000650184	0.00464865	0.00745818	0.00211977	0	0.00189588	0	0.00268708	0.000999998
Volatilomic	1-Methoxy-2-propanol	0.0613927	0.127472	0.0368698	0.0333111	0.0175085	0.0499973	0.0544252	0.0133816	0.0334234	0.118643	0.295327	0	0	0	0.0745657	0.0405473
Volatilomic	1-Methoxy-2-propyl acetate	0	0	0.00119723	0.000760202	0.00151073	0.000553827	0.000670331	0.000212929	0	0	0	0	0	0	0	0
Volatilomic	1-methyl-3-(1-methylethyl)-benzene	0	0	0.00449315	0.00633187	0.00626502	0.00852885	0.00426982	0.00122362	0	0	0	0	0	0	0	0
Volatilomic	1-methyl-4-(1-methylpropyl)-benzene	0	0.0024187	0.00113736	0.00132378	0.00106803	0.00157986	0.00125462	0.000271165	0	0	0	0	0	0	0	0	4.6793	0.038578
Volatilomic	1-methyl-4-propyl-benzene	0.00161507	0.00180148	0.00133128	0.00111614	0.00116785	0.00108194	0.00135229	0.00010167	0.000972634	0.00128467	0.00090025	0.00204099	0.00180584	0.00121742	0.0013703	0.000158062
Volatilomic	1-Methylethyl esterdodecanoic acid	0.0710516	0	0	0.225324	0	0.200282	0.0827763	0.0361283	0	0	0	0	0	0	0	0
Volatilomic	1-Octanol	0.0134259	0.0217873	0.0196659	0.0176405	0.0140566	0.0129908	0.0165945	0.00126265	0.0191911	0.0212559	0	0.0195378	0.00768119	0	0.0112777	0.00344247
Volatilomic	1-Octen-3-ol	0.0149416	0.0246352	0.0157673	0.0158885	0.00993277	0.00780851	0.014829	0.00202035	0.0160535	0.0262419	0.00576044	0.0140284	0	0	0.0103474	0.00356545
Volatilomic	1-Octene	0.00885678	0.012247	0	0.00991723	0.0121408	0	0.00719364	0.00197419	0	0	0.00960342	0	0.0093859	0.00964738	0.00477278	0.0018042
Volatilomic	1-Pentanol	0.0194687	0.0382767	0.0129887	0.0164763	0.012799	0.0100213	0.0183384	0.00355488	0.0147594	0.0313128	0.00600988	0	0	0	0.00868035	0.00431597
Volatilomic	1-Penten-3-one	0.0138261	0.0207834	0.0179492	0.016924	0.0231613	0.0176076	0.0183753	0.00111565	0.0103573	0.012416	0.00687142	0	0	0.00810979	0.00629242	0.00180508
Volatilomic	1,1-dichloro-ethene	0.00297162	0.0030607	0.00545641	0.00482024	0.00456935	0	0.00347972	0.000680227	0	0.000738355	0.000462555	0	0.000734059	0.00102852	0.000493914	0.000145742
Volatilomic	1,2-dichloro-4-methyl-benzene	0	0.00319752	0.00267951	0.00373174	0.00384197	0.00375339	0.00286736	0.000508221	0	0	0	0	0	0	0	0	4.9198	0.036136
Volatilomic	1,2-dichloro-ethylene	0.0190212	0.0212644	0.0218493	0.015995	0.0198341	0.0121206	0.0183474	0.00127001	0	0	0	0	0	0	0	0	22.043	0.00021708
Volatilomic	1,2-dimethoxy-propane	0.00785096	0.0112306	0.0104417	0.0122244	0.00963721	0.00777279	0.00985962	0.000622012	0.0105932	0.0104724	0	0	0.00444517	0	0.0042518	0.00178072
Volatilomic	1,2-Ethanediol	0.00298649	0.00343324	0.00435745	0.0821049	0.101355	0.0330659	0.0378838	0.0150681	0.0198712	0.291258	0	0	0.0126812	0.00108601	0.0541494	0.0401767
Volatilomic	1,2,4,5-tetramethyl-benzene	0	0.0641119	0	0.0378534	0	0.0465141	0.0247466	0.00979847	0	0	0	0	0	0	0	0
Volatilomic	1,3-bis(1-methylethenyl)-benzene	0	0	0	0	0	0	0	0	0.00287357	0.000828477	0.00146271	0.00327153	0.00134733	0	0.0016306	0.000426735	-4.414	0.043989
Volatilomic	1,3-bis(1,1-dimethylethyl)-benzene	0.00286754	0.00431273	0.00330839	0	0	0.00199029	0.00207982	0.00061286	0.00522199	0.00151716	0.00186028	0.00662539	0.00279537	0.00271051	0.00345512	0.00069798
Volatilomic	1,3-Dioxolane	0.0141122	0.0184034	0.010564	0.0211184	0.0226355	0.0115453	0.0163965	0.00174588	0.0178938	0.0141036	0.00792715	0.0114597	0.00567914	0.00993043	0.0111656	0.00151266
Volatilomic	1,4-dichloro-benzene	0.00252308	0.00403264	0	0.00260115	0.0023889	0	0.0019243	0.00055385	0	0.00355078	0.00149748	0	0.00146082	0.00224111	0.00145836	0.000469196
Volatilomic	1,4-Dioxan-2-ol	0	0	0	0.0182285	0.0161221	0.0113033	0.00760899	0.00297844	0	0.00690163	0	0	0	0	0.00115027	0.000972157
Metabolomic	1,6-Anhydroglucose	3.3e-07	4.49e-07	3.33e-07	5.24e-07	3.17e-07	2.8e-07	3.72167e-07	3.22958e-08	5.1e-07	7.37e-07	6.24e-07	5.37e-07	5.91e-07	4.56e-07	5.75833e-07	3.40612e-08	-3.7792	0.036136
Volatilomic	1,6-dimethyl-4-(1-methylethyl)-naphthalene	0	0	0.00305107	0.00459702	0	0	0.00127468	0.000701915	0	0.002537	0	0.00589317	0.00403313	0	0.00207722	0.000866616
Volatilomic	2-(2-Butoxyethoxy)-ethanol	0	2.04023	2.39155	0	1.91227	0	1.05734	0.40329	1.93646	1.67354	0	2.25308	1.35343	1.13927	1.39263	0.272562
Volatilomic	2-(2-Ethoxyethoxy)-ethanol	0.0255422	0	0	0.0326463	0.0238375	0.0229907	0.0175028	0.00482281	0	0	0	0	0	0	0	0
Volatilomic	2-Butoxy-ethanol	0.946653	2.8185	2.5545	2.01604	1.51175	0.889565	1.7895	0.28	2.0694	2.18686	0.763619	1.53344	0	0	1.09222	0.339525
Volatilomic	2-butyltetrahydro-furan	0.0152467	0.0214473	0.0214498	0.0307698	0.0197627	0.0179889	0.0211109	0.00182232	0	0	0	0	0	0	0	0	19.964	0.00021708
Volatilomic	2-Chloroethanol	0	0.722442	0.220568	0.0828324	0.207002	0	0.205474	0.0934735	0.237214	0.373213	0	0.112389	0.0592926	0.0453499	0.13791	0.0487089
Volatilomic	2-Cyclohexen-1-one	0.00689961	0.00812892	0	0.00758947	0.00930643	0	0.00532074	0.00144776	0	0	0	0	0	0	0	0
Volatilomic	2-Cyclopropyl-butane	0.00325558	0.00329968	0.00481699	0.0052707	0.00480941	0.00291213	0.00406075	0.00034994	0	0	0.00145288	0	0.00234154	0.00176343	0.000926308	0.000363681	3.9637	0.047501
Volatilomic	2-Ethoxy-ethanol	0.0392722	0	0.0317309	0.0503176	0.107184	0.0392997	0.0446341	0.0121113	0.0867207	0.0381511	0.0270885	0	0.0483106	0	0.0333785	0.0112958
Volatilomic	2-Ethyl-1-Hexanol	0.204562	0.227476	0.20945	0.198727	0.156758	0.126804	0.187296	0.0130256	0.396442	0.236901	0.138155	0	0.18397	0.180622	0.189348	0.0446487
Volatilomic	2-ethyl-1,3-dimethyl-benzene	0.00534844	0.010512	0.00622267	0.00772147	0.00725019	0.00857479	0.00760493	0.000627422	0	0	0	0	0	0	0	0	19.969	0.00021708
Volatilomic	2-ethyl-1,4-dimethyl-benzene	0	0.00652745	0	0.00484607	0.0043064	0.00507964	0.00345993	0.000958834	0	0	0	0	0	0	0	0
Volatilomic	2-Ethyl-butanal	0	0	0.243961	0.265719	0.307921	0.206498	0.170683	0.0470015	0	0	0	0	0	0	0	0
Volatilomic	2-ethyl-hexanal	0.0101404	0.0106426	0.0101238	0.0112499	0.00779579	0.00630654	0.0093765	0.00065788	0.00745501	0.00747892	0.00692604	0.0130313	0.0100606	0.00849173	0.00890725	0.000795591
Volatilomic	2-Heptene	0.00548121	0.00233279	0.00437112	0.00748056	0.00189548	0	0.00359353	0.00093431	0	0	0.00202535	0	0.0014813	0.00222352	0.000955028	0.00037058
Volatilomic	2-hydroxyethyl esterpropanoic acid	0.0639264	0.102411	0.130195	0.0776254	0.130508	0.0549049	0.0932617	0.0113508	0.128199	0.138637	0.0476305	0.124311	0.0584863	0.0604575	0.0929534	0.0143183
Metabolomic	2-Hydroxyisobutyric acid	1.65e-08	1.2e-08	1.06e-08	2.55e-08	1.48e-08	1.38e-08	1.55333e-08	1.82987e-09	1.99e-08	1.95e-08	1.67e-08	1.75e-08	1.51e-08	1.18e-08	1.675e-08	1.03826e-09
Volatilomic	2-Hydroxypropanoic acid ethyl ester	0.0223706	0.0378521	0.0195735	0.022514	0.00992977	0	0.0187067	0.00442448	0.0263701	0.0490301	0.00459646	0	0	0	0.0133328	0.006993
Volatilomic	2-Methoxy-1-propene	0.00265177	0	0	0.00334203	0.00439396	0	0.00173129	0.000681799	0.00320023	0.00343354	0.0022056	0	0	0.00258375	0.00190385	0.000530569
Volatilomic	2-Methoxy-ethanol	0	0	0	0.0118276	0.0259998	0.0164386	0.00904434	0.00376484	0	0	0	0	0	0	0	0
Volatilomic	2-Methyl-1-butene	0.0340567	0.0348035	0.0322059	0.0326934	0.034994	0.0199483	0.0314503	0.00198211	0	0	0	0	0	0	0	0	23.106	0.00021708
Volatilomic	2-Methyl-1-pentene	0.0814267	0.072205	0.0923554	0.067605	0.0913496	0.0477949	0.0754561	0.00579652	0	0	0	0	0	0	0	0	20.345	0.00021708
Volatilomic	2-Methyl-1,3,6-trioxocane	0	0	0	0	0	0	0	0	0.0232727	0	0	0	0.0162924	0	0.00659419	0.00360609
Volatilomic	2-Methyl-2-hexene	0	0	0.00249656	0.00220499	0.00581365	0.00400056	0.00241929	0.000783459	0	0	0	0	0	0	0	0
Volatilomic	2-Methyl-3-buten-2-ol	0.011045	0.012832	0.0110247	0.0187908	0.0211292	0.0176958	0.0154196	0.00149836	0.0124139	0.0108767	0.00922275	0.00641784	0.00451936	0.0110113	0.00907698	0.00104631
Volatilomic	2-Methyl-butane	0.0220693	0.0361709	0.0209758	0.0264488	0.0316379	0.016781	0.0256806	0.00249048	0	0.00685361	0.011376	0	0.0107432	0.0190431	0.00800264	0.00253634
Volatilomic	2-methyl-nonadecane	0	0	0.0068046	0.00821467	0	0.00613285	0.00352535	0.00135248	0	0	0	0	0	0	0	0
Volatilomic	2-methyl-pentane	0.177526	0.2868	0.25467	0.23802	0.333478	0.173794	0.244048	0.0214562	0	0	0	0	0	0	0	0	18.103	0.00031295
Volatilomic	2-methyl-propanoic acid	0	0	0	0.0111179	0.0207098	0.00861171	0.00673991	0.00290365	0	0	0	0	0	0	0	0
Volatilomic	2-n-Heptylfuran	0	0.00454805	0.0029159	0.00250389	0.00352827	0.0035104	0.00283442	0.000535072	0	0.00221285	0	0.00363099	0.00173796	0	0.00126363	0.000523738
Volatilomic	2-Nonenal	0	0.00438793	0.00281386	0	0.00296962	0.00308216	0.00220893	0.000621326	0	0	0	0	0	0	0	0
Volatilomic	2-Octenal	0.00298312	0.00544302	0.00330519	0.00292426	0.00321357	0.00308848	0.00349294	0.000333203	0.00375175	0.00429759	0.0017872	0.00439818	0.00140306	0.00208116	0.00295316	0.000464347
Volatilomic	2-Phenoxy-ethanol	0	0	0	0.00100149	0.00131355	0.00113285	0.000574647	0.000219871	0	0	0	0	0	0	0	0
Volatilomic	2-Phenylpropenal	0.0032301	0	0	0.00399828	0	0.00313943	0.00172797	0.000661178	0	0	0	0	0	0	0	0
Volatilomic	2-Propenal	0.0134505	0	0.0154383	0.0164013	0.0241358	0.0156446	0.0141784	0.0027141	0	0.0140486	0.0117068	0	0.0103309	0.0189214	0.00916795	0.00264958
Volatilomic	2-Propyl-1,3-dioxolane	0.00900193	0.0239465	0.0111624	0.00918831	0.00724703	0.00210653	0.0104421	0.00251767	0.00532994	0.0082382	0.00340827	0.00371005	0.0014568	0.00259731	0.00412343	0.000823889
Volatilomic	2,2-dimethoxy-propane	0.00331709	0.00267006	0.00429716	0.00342698	0.00841314	0.00591207	0.00467275	0.000741107	0.00939626	0.00753171	0.00472091	0.00548008	0.00305411	0.00687265	0.00617595	0.000772151
Volatilomic	2,2-dimethyl-propanoic acid	0	0	0	0.0121491	0.0240518	0.0137768	0.00832963	0.00344893	0	0	0	0	0	0	0	0
Volatilomic	2,2,6-Trimethyl-cyclohexanone	0.0198183	0.0269081	0.0257838	0.0267287	0.0241484	0.0245297	0.0246528	0.000903925	0.0148886	0.0162065	0.0100549	0.0315594	0.017298	0.0195588	0.018261	0.00249949
Volatilomic	2,3-Dihydro-1,1,3-trimethyl-3-phenyl-1H-indene	0.0270847	0	0	0.0588151	0	0.0525921	0.023082	0.0094643	0	0	0	0	0	0	0	0
Volatilomic	2,3-Dihydro-4-methyl-1H-indene	0.00626808	0.0167303	0.00687905	0.010903	0.00972954	0.0122642	0.0104624	0.00132465	0	0	0	0	0	0	0	0	13.802	0.00097127
Volatilomic	2,3-dimethyl-hexane	0.00219565	0.00169238	0.0024623	0.00225472	0.00242991	0.00131514	0.00205835	0.000157732	0	0	0	0	0.00182558	0.00143638	0.00054366	0.000293685
Volatilomic	2,3-dimethyl-pentane	0	0.00540689	0.00556095	0.00501048	0.00124232	0.00358013	0.00346679	0.000809353	0	0.00111882	0.00236062	0.00157361	0.00341293	0.00224062	0.00178443	0.000404257
Volatilomic	2,3,5-trimethyl-hexane	0.00420906	0.00286232	0.00442999	0.00576942	0.00436307	0.00296711	0.00410016	0.000371364	0	0	0.00113315	0	0.0030339	0.00163876	0.000967635	0.000424157
Volatilomic	2,4-Dimethyl-1-pentene	0.00580401	0.00821421	0.00672912	0.0075228	0	0.0040439	0.00538567	0.00103916	0	0	0	0	0	0	0	0	4.7926	0.037559
Volatilomic	2,4-dimethyl-pentanedioic acid dimethyl ester	0	0	0	0	0	0	0	0	0	0.00283654	0	0.00473839	0.00201045	0	0.00159756	0.000676597
Volatilomic	2,4,4-Trimethyl-1-pentene	0	0.00617677	0.00370828	0.00587212	0.00384366	0	0.0032668	0.000940203	0.00445377	0	0.00274267	0	0	0	0.00119941	0.00066774
Volatilomic	2,5-diethyltetrahydro-furan	0.00181028	0.00261901	0.00364556	0.00382093	0.00372154	0.00265656	0.00304564	0.000279341	0	0.000278258	0.000579561	0.000947516	0.000850016	0.000919032	0.00059573	0.000133531	4.0992	0.043989
Volatilomic	2,5-Dimethyl-1-hexene	0.0155475	0.0144563	0.0206714	0.0219598	0.0184536	0	0.0151814	0.00275132	0	0	0	0	0	0	0	0	4.8882	0.036136
Volatilomic	2,5-Dimethyl-2-hexene	0.00273601	0	0.00320161	0.00388218	0.00341572	0	0.00220592	0.000603127	0	0	0.00186767	0	0.00407133	0.00212773	0.00134445	0.000572084
Volatilomic	2,6,10,14-tetramethyl-pentadecane	0.00803804	0.014296	0.013288	0.0138975	0.00852208	0.0139889	0.0120051	0.00100332	0.013484	0.0137232	0.00708812	0.0198786	0.00597912	0.00926119	0.011569	0.00178625
Volatilomic	2,6,8-Trimethyl-decane	0	0	0	0.0159543	0	0	0.00265905	0.00224731	0.013483	0.0121255	0.0102931	0	0	0	0.00598361	0.00228841
Metabolomic	3-Aminoglutaric acid	4.61e-06	3.15e-06	4.08e-06	7.13e-06	3.89e-06	4.71e-06	4.595e-06	4.70308e-07	2.1e-06	2.93e-06	3.2e-06	4.74e-06	4.07e-06	3.63e-06	3.445e-06	3.17586e-07
Metabolomic	3-Aminopropanoic acid	2.8e-07	1.13e-07	2.01e-07	3.74e-07	2.89e-07	3.95e-07	2.75333e-07	3.65609e-08	2.67e-07	5.72e-07	7.11e-07	8.14e-07	4.93e-07	6.09e-07	5.77667e-07	6.51605e-08
Volatilomic	3-cyclohexen-1-yl-benzene	0	0	0	0	0	0	0	0	0.00186837	0.00224577	0	0.00271586	0.00107132	0	0.00131689	0.000397994
Volatilomic	3-ethyl-5-methylene-heptane	0.00171658	0.00214058	0.00425056	0.00533288	0.00477154	0.00155576	0.00329465	0.000579311	0	0	0.000456412	0	0.00117294	0.000776451	0.000400968	0.000170596	4.5119	0.028789
Volatilomic	3-Hexene	0.00215954	0.0026119	0.00420958	0.00538633	0.00405489	0	0.00307037	0.000656428	0	0	0	0	0.00145441	0	0.000242402	0.000204868	3.5206	0.043989
Metabolomic	3-Hydroxybutyric acid	1.36e-07	2.01e-07	1.44e-07	1.58e-07	1.35e-07	1.09e-07	1.47167e-07	1.064e-08	2.12e-07	2.32e-07	2.57e-07	2.77e-07	2.19e-07	1.55e-07	2.25333e-07	1.45417e-08	-3.6624	0.036136
Metabolomic	3-Hydroxyisobutyric acid	2.78e-08	3.6e-08	2.57e-08	3.72e-08	2.56e-08	2.28e-08	2.91833e-08	2.06079e-09	4.05e-08	4.48e-08	4.6e-08	4.95e-08	3.8e-08	2.79e-08	4.11167e-08	2.63885e-09
Metabolomic	3-Hydroxyisovaleric acid	2.79e-07	1.81e-07	2.28e-07	5.73e-07	2.64e-07	1.95e-07	2.86667e-07	5.01354e-08	2.12e-07	3.09e-07	2.84e-07	3.13e-07	3.13e-07	2.02e-07	2.72167e-07	1.78451e-08
Metabolomic	3-Hydroxypropionic acid	4.21e-07	2.91e-07	3.46e-07	6.36e-07	4.32e-07	4e-07	4.21e-07	4.06237e-08	2.53e-07	3.22e-07	3.7e-07	4.12e-07	3.03e-07	3.03e-07	3.27167e-07	1.93507e-08
Volatilomic	3-Methyl-1-butene	0.00778203	0.00304279	0.0027265	0.00497255	0.00539305	0	0.00398615	0.000922304	0	0	0	0	0	0	0	0	4.5578	0.041105
Volatilomic	3-Methyl-2-hexene	0.00126786	0.0018996	0.00142987	0.00224244	0.00186823	0.00135723	0.00167754	0.000132428	0	0	0	0	0.000910004	0	0.000151667	0.000128182	6.8056	0.0081238
Volatilomic	3-Methyl-butanoic acid	0	0	0	0.00311684	0.0147759	0.0173786	0.00587855	0.00277194	0	0	0	0	0	0	0	0
Volatilomic	3-methyl-hexane	0.00244683	0.0019837	0.002732	0.0029664	0.00251075	0.00133322	0.00232882	0.000202744	0	0	0.00139262	0	0.00164481	0.0017084	0.000790971	0.000301172
Volatilomic	3-Methylcyclopentanone	0.067328	0.108781	0.129957	0.150497	0.1348	0.123635	0.119166	0.00994924	0.0878731	0.0820596	0.054619	0.110253	0.0468312	0.06637	0.0746676	0.00807845
Volatilomic	3,3,5-Trimethyl-cyclohexene	0.00599873	0.0034407	0	0.0067693	0	0.00338588	0.00326577	0.00098946	0.00327849	0.00311812	0.00911944	0.0220815	0.0155415	0.014779	0.0113197	0.00259291
Volatilomic	3,5,5-Trimethyl-cyclohexene	0.00567059	0	0	0.00447179	0	0.002891	0.00217223	0.00087558	0.00274921	0.00244779	0.00781016	0.0227988	0.0149373	0.0140161	0.0107932	0.00273837
Volatilomic	3,6,6-Trimethylcyclohex-2-enone	0.0163171	0.0223417	0.0246811	0.0239311	0.0241606	0.0222572	0.0222815	0.00106445	0.0143146	0.0151738	0.00929523	0.0258761	0.0128105	0.0163554	0.0156376	0.00192432
Volatilomic	3,7-Dimethyl-1-Octanol	0	0	0	0	0	0	0	0	0.0219108	0.0254662	0	0	0.0133805	0	0.0101263	0.00406027
Volatilomic	3,7-Dimethyl-1,6-octadiene	0.00147362	0.00179668	0.00179283	0.00183712	0.00155439	0.00135274	0.00163456	6.97129e-05	0	0	0.000584884	0	0.00107921	0.000727514	0.000398602	0.000160562
Volatilomic	4-(1-methylpropyl)-phenol	0	0	0	0.000861345	0.00222781	0.00136616	0.000742552	0.000318596	0	0	0	0	0	0	0	0
Metabolomic	4-Aminobutyric acid	9.99e-06	1.14e-05	1.68e-05	3.42e-05	1.3e-05	1.83e-05	1.72817e-05	3.06126e-06	4.47e-06	4.72e-06	6.16e-06	9.29e-06	6.68e-06	9.38e-06	6.78333e-06	7.40562e-07	3.9907	0.029683
Metabolomic	4-Hydroxybenzoic acid	1.46e-08	1.25e-08	1.23e-08	2.87e-08	1.36e-08	1.47e-08	1.60667e-08	2.16362e-09	1.44e-08	2.42e-08	1.91e-08	2.13e-08	1.52e-08	1.38e-08	1.8e-08	1.45553e-09
Metabolomic	4-Hydroxyphenylacetic acid	2.73e-08	1.07e-08	1.79e-08	2.08e-08	2.57e-08	1.58e-08	1.97e-08	2.15152e-09	1.32e-08	2.35e-08	3.28e-08	3.27e-08	2.09e-08	2.85e-08	2.52667e-08	2.62884e-09
Volatilomic	4-Methyl-1-pentene	0.018887	0.0275142	0.0226343	0.0443143	0.00967718	0	0.0205045	0.00525733	0	0	0.009631	0	0.00491958	0.0137124	0.0047105	0.00202282
Volatilomic	4-Methyl-2-pentene	0.00772536	0.0206027	0	0.0104571	0.0123789	0.00989538	0.0101766	0.0023057	0	0	0	0	0	0	0	0	4.6444	0.038881
Volatilomic	4-Methyl-decane	0	0	0	0	0	0	0	0	0	0	0.00182217	0	0.00133152	0.00149548	0.000774861	0.000297899
Metabolomic	4-Octene, (E)-	5.59e-05	0.000350408	4.8e-05	9.14e-05	2.27e-05	8.45e-05	0.000108818	4.17407e-05	8.66e-05	5.3e-05	7.45e-05	0.000254783	0.000241697	0.000196929	0.000151252	3.11332e-05
Volatilomic	4,8-Diacetyl-di(1,2,5-oxadiazolo)[3,4-b:3,4-E]pyrazine	0	0.0101332	0	0	0.00185409	0.00077098	0.00212638	0.00137655	0	0	0	0	0	0	0	0
Volatilomic	5-Ethyldihydro-2(3H)-furanone	0	0	0	0	0	0	0	0	0.0127364	0.0121014	0	0	0.008841	0	0.00561312	0.00217003
Metabolomic	5-Oxoproline	1.43e-05	1.24e-05	1.88e-05	2.47e-05	1.85e-05	2.14e-05	1.835e-05	1.55575e-06	2.76e-05	4.38e-05	3.86e-05	3.63e-05	2.62e-05	2.92e-05	3.36167e-05	2.42236e-06	-4.5825	0.017567
Volatilomic	à-Pinene	0.00223899	0.00313442	0.00264635	0.00378296	0.00382189	0.00284684	0.00307858	0.000218065	0	0	0.00150018	0	0.00291824	0.00214876	0.00109453	0.000441746
Volatilomic	Acetaldehyde	0	0	0	0	0	0	0	0	0.296347	0	0.195689	0.598113	0	0	0.181692	0.0824887
Metabolomic	Acetic acid	0	0	0	0.4061	0.585755	0.0901106	0.180328	0.0874287	0	0	0	0	0	0	0	0
Metabolomic	Aconitic acid	2.62e-08	2.21e-08	2.14e-08	3.24e-08	1.83e-08	2.68e-08	2.45333e-08	1.72097e-09	1.06e-08	1.39e-08	1.33e-08	1.52e-08	1.25e-08	1.06e-08	1.26833e-08	6.34491e-10	6.4022	0.0029074
Metabolomic	Adenine	2.05e-07	1.63e-07	2.04e-07	3.29e-07	2.03e-07	2.08e-07	2.18667e-07	1.95383e-08	3.1e-07	3.6e-07	4.53e-07	4.22e-07	3.45e-07	2.85e-07	3.625e-07	2.22569e-08	-4.3464	0.022938
Metabolomic	Adenosine	2.24e-06	2.91e-06	2.77e-06	4.34e-06	2.38e-06	2.69e-06	2.88833e-06	2.60031e-07	2.39e-06	3.2e-06	2.61e-06	3.8e-06	2.88e-06	2.96e-06	2.97333e-06	1.70149e-07
Metabolomic	Alanine	1.38e-05	1.45e-05	1.51e-05	3.11e-05	1.47e-05	1.94e-05	1.81e-05	2.30269e-06	7.47e-06	1.06e-05	1.04e-05	1.8e-05	1.59e-05	1.47e-05	1.2845e-05	1.37371e-06
Volatilomic	allyl nonyl ester oxalic acid	0	0	0	0.0157739	0.00653408	0.00809584	0.00506731	0.00219842	0	0	0	0	0	0	0	0
Volatilomic	Aminomethanesulfonic acid	0	0.0199808	0	0	0.0322477	0.0141876	0.0110694	0.00464259	0	0	0	0	0	0	0	0
Volatilomic	Anisole	0.00245528	0.00377638	0.00403583	0.00432541	0.0044099	0.00285325	0.00364268	0.000278616	0	0	0	0	0	0	0	0	20.15	0.00021708
Metabolomic	Arachidonic acid	3.15e-06	1.07e-06	1.77e-06	3.54e-06	3.39e-06	2.21e-06	2.52167e-06	3.43486e-07	1.36e-06	2.42e-06	5.33e-06	5.12e-06	3.24e-06	5.68e-06	3.85833e-06	6.12739e-07
Metabolomic	Arginine	1.83e-06	1.49e-06	1.26e-06	2.24e-06	1.05e-06	1.63e-06	1.58333e-06	1.45728e-07	1.09e-06	1.38e-06	1.47e-06	1.51e-06	1.18e-06	1.3e-06	1.32167e-06	5.67122e-08
Metabolomic	Asparagine	5.47e-08	6.28e-08	6.04e-08	1.17e-07	4.78e-08	8.66e-08	7.155e-08	8.91905e-09	5.52e-08	7.07e-08	7.22e-08	1.01e-07	8.1e-08	9.24e-08	7.875e-08	5.66685e-09
Metabolomic	Aspartic acid	3.94e-06	2.68e-06	3.47e-06	6.11e-06	3.33e-06	4e-06	3.92167e-06	4.0506e-07	1.78e-06	2.49e-06	2.73e-06	4.04e-06	3.45e-06	3.09e-06	2.93e-06	2.70986e-07
Metabolomic	Azelaic acid	2.2e-08	2.95e-08	2.61e-08	4.89e-08	2.26e-08	2.33e-08	2.87333e-08	3.54123e-09	2.27e-08	2.51e-08	2.67e-08	3.94e-08	2.23e-08	1.82e-08	2.57333e-08	2.51592e-09
Volatilomic	Benzaldehyde, 4-methyl-	0.00527819	0.00793764	0.00608424	0	0	0.00622673	0.00425446	0.00117567	0.0050467	0.00580078	0	0.00792389	0	0	0.00312856	0.00122648
Volatilomic	Benzene	0.0803747	0.110153	0.132233	0.115528	0.08026	0.0762647	0.0991355	0.00804281	0	0.0618679	0.0716144	0.120245	0.0703384	0.116493	0.0734264	0.0151064
Volatilomic	Benzocyclobutane	1.14681	1.61785	0.923825	1.07879	0.744263	1.13998	1.10859	0.10113	0.564453	0.77016	0.790208	2.3391	1.36841	1.09255	1.15415	0.222617
Volatilomic	Benzofuran	0.00160172	0.0021909	0	0.00216247	0.001771	0.00174667	0.00157879	0.000279182	0	0	0	0.00309481	0	0.00155402	0.000774806	0.000446971
Metabolomic	Benzoic acid	5.6e-07	3.92e-07	4.14e-07	9.22e-07	4.52e-07	4.26e-07	5.27667e-07	6.96815e-08	4.49e-07	6.68e-07	6.14e-07	7.06e-07	5.56e-07	4.91e-07	5.80667e-07	3.46518e-08
Volatilomic	Benzonitrile	0	0	0	0	0	0	0	0	0.0468151	0.0448495	0	0.0632657	0.0248847	0.0454505	0.0375443	0.00761148	-4.7282	0.037829
Volatilomic	Bicyclo[2.2.1]heptan-2-ol, 1,3,3-trimethyl-, (1R-endo)-	0.00216318	0.00342922	0.00248574	0	0	0	0.00134636	0.000528739	0	0	0	0	0	0	0	0
Metabolomic	Butanoic acid	0	0	0	0.000540823	0.00277654	0.00397505	0.0012154	0.000596407	0	0	0	0	0	0	0	0
Volatilomic	Butyl esterformic acid	0.00655458	0.0118359	0.0080083	0.00676725	0.0096773	0	0.00714056	0.0013862	0.0178812	0.00849181	0.00776877	0	0.00651544	0.00523333	0.00764843	0.00201808
Volatilomic	Butyrolactone	0	0.0630708	0.0461372	0.0528809	0.0864156	0.0486166	0.0495202	0.00978421	0	0.0504099	0.0287702	0.0721389	0.0261353	0.0423599	0.0366357	0.0084477
Elementomic	C	0.109769	0.118626	0.0429267	0.0669834	0.0477895	0.146787	0.0888135	0.014601	0.0505731	0.0593544	0.0593916	0.0607495	0.0951985	0.0640332	0.0648834	0.00535042
Elementomic	Ca	0.00166159	0.000851035	0.000546538	0.00128806	0.00103049	0.00115736	0.00108918	0.000131518	0.00287425	0.00388995	0.00232497	0.000812292	0.00108922	0.00198333	0.00216234	0.000394128
Volatilomic	Camphor	0	0	0.00259606	0.00281999	0.00277226	0.00280845	0.00183279	0.000490624	0	0	0	0	0	0	0	0
Metabolomic	Caproic acid	6.54e-07	5.74e-07	4.69e-07	9.41e-07	4.46e-07	5.16e-07	6e-07	6.3209e-08	8.36e-07	8.62e-07	7.79e-07	9.45e-07	6.87e-07	6.07e-07	7.86e-07	4.23837e-08
Volatilomic	Carbon dioxide	0.361681	0.385491	0.696555	0.636139	0.495699	0.259727	0.472549	0.0582769	0.399594	0.229677	0.194724	0.949282	0.497465	0.356465	0.437868	0.0945729
Volatilomic	Carbon disulfide	0	0	0	0.0457784	0.049632	0.0389186	0.0223882	0.00854439	0	0	0	0	0	0	0	0
Metabolomic	Catechol	8.02e-09	7.67e-09	6.34e-09	1.51e-08	7.35e-09	9.18e-09	8.94333e-09	1.08836e-09	7.35e-09	1.22e-08	1.04e-08	1.19e-08	8.73e-09	4.41e-09	9.165e-09	1.02713e-09
Metabolomic	Cholesterol	8.33e-08	4.37e-08	4.94e-08	1.15e-07	6.48e-08	5.87e-08	6.915e-08	9.08732e-09	7.92e-08	1.04e-07	1.02e-07	9.85e-08	1.36e-07	1.07e-07	1.0445e-07	6.32658e-09
Metabolomic	Citric acid	2.02e-05	1.7e-05	1.48e-05	2.38e-05	1.23e-05	1.91e-05	1.78667e-05	1.40842e-06	7.06e-06	9.17e-06	9.48e-06	1e-05	8.91e-06	9.59e-06	9.035e-06	3.57629e-07	6.1324	0.0068444
Elementomic	Co	2.4e-06	2.78e-06	2.3e-06	3.7e-06	2.69e-06	4e-06	2.97833e-06	2.4308e-07	4.06e-06	4.9e-06	3.31e-06	2.84e-06	2.81e-06	4.3e-06	3.70333e-06	2.93312e-07
Elementomic	Cu	5.6e-06	5.55e-06	5.18e-06	7.41e-06	5.38e-06	8e-06	6.18667e-06	4.13991e-07	8.13e-06	9.8e-06	7.28e-06	4.73e-06	5.62e-06	7.88e-06	7.24e-06	6.30219e-07
Volatilomic	Cyclohexane	0.00915155	0.0145663	0.00954823	0.0092849	0.00773652	0.00738272	0.0096117	0.000891164	0	0	0.00388623	0	0.00560619	0.00397035	0.00224379	0.000874072	4.0043	0.046362
Volatilomic	Cyclohexanone	0	0.0549181	0.0414397	0.0450054	0.0516023	0.0482499	0.0402026	0.00698997	0	0	0	0	0	0	0	0	4.9529	0.036136
Volatilomic	Cyclohexene	0.0174431	0.0479712	0.0193697	0.0241963	0.021719	0	0.0217832	0.00532472	0	0.00764234	0.0112715	0.0107245	0	0.00837782	0.00633603	0.00175786
Metabolomic	Cysteine	3.94e-06	2.79e-06	3.29e-06	5.06e-06	3.23e-06	3.85e-06	3.69333e-06	2.73711e-07	8.58e-07	1.22e-06	1.6e-06	2.69e-06	1.67e-06	1.8e-06	1.63967e-06	2.13727e-07	4.792	0.021942
Metabolomic	Cytosine	1.13e-07	1.12e-07	1.51e-07	2.56e-07	1.19e-07	1.51e-07	1.50333e-07	1.89054e-08	3.41e-07	3.66e-07	3.82e-07	3.56e-07	3.21e-07	2.72e-07	3.39667e-07	1.35236e-08	-6.212	0.010561
Metabolomic	Decanoic acid	2.47e-07	1.55e-07	1.81e-07	4.25e-07	2.3e-07	1.94e-07	2.38667e-07	3.35181e-08	1.88e-07	3.7e-07	3.3e-07	2.99e-07	2.82e-07	2.41e-07	2.85e-07	2.22539e-08
Volatilomic	Dibromo-methane	0.144156	0.163682	0.163948	0.124341	0.140272	0.1114	0.1413	0.00724529	0	0	0	0	0	0	0	0	29.488	0.00012529
Volatilomic	Diformate1,2-ethanediol	0	0	0	0.00817129	0.0107812	0.00765107	0.00443392	0.00171537	0	0.0103123	0	0	0	0	0.00171871	0.00145257
Volatilomic	Dihydro-5-propyl-2(3H)-furanone	0	0	0.00588162	0	0.00738516	0.0062274	0.00324903	0.00123998	0	0	0	0	0	0	0	0
Metabolomic	Dihydroxyacetone phosphate-meto(1)	6.43e-08	5.86e-08	7.25e-08	1.08e-07	6.43e-08	7.04e-08	7.30167e-08	6.15426e-09	9.38e-08	1.28e-07	1.07e-07	1.34e-07	1.43e-07	1.09e-09	1.01148e-07	1.80289e-08
Volatilomic	Dimethyl sulfide	0.379436	0.461547	0.134301	0.627475	0.485851	0.310895	0.399918	0.0581176	0.883539	0.775853	0.798969	0.827083	0.37334	0.73471	0.732249	0.0630677
Volatilomic	Dimethyl sulfoxide	0.057492	0.108178	0.0848687	0.0694582	0.105896	0.114086	0.0899963	0.0079706	0.103761	0.165231	0.0395887	0.0866355	0.0838491	0.0674781	0.0910906	0.0145893
Volatilomic	Dimethyl trisulfide	0.00272726	0.00541219	0.00440508	0.00684805	0.00409389	0.00279415	0.0043801	0.000545231	0.00326738	0.00773414	0.00677279	0.00756457	0.0040728	0.00473026	0.00569032	0.000659555
Metabolomic	Dimethylglycine	1.57e-07	1.08e-07	8.99e-08	1.58e-07	1.16e-07	1.17e-07	1.24317e-07	9.48207e-09	1.13e-07	1.84e-07	1.62e-07	1.78e-07	1.7e-07	1.38e-07	1.575e-07	9.3344e-09
Metabolomic	Docosahexaenoic acid	6.33e-07	1.98e-07	3.36e-07	8.01e-07	1.5e-07	4.87e-07	4.34167e-07	8.77028e-08	4.94e-07	8.35e-07	1.07e-06	8.09e-07	7.58e-07	8.78e-07	8.07333e-07	6.46174e-08
Metabolomic	Dodecanedioic acid	2.21e-09	1.95e-09	2.42e-09	3.19e-09	3.12e-09	2.23e-09	2.52e-09	1.77549e-10	2.74e-09	2.58e-09	4.01e-09	5.04e-09	2.85e-09	3.48e-09	3.45e-09	3.26e-10
Volatilomic	Eicosane	0	0.151836	0.0928553	0	0	0.06611	0.0518002	0.021793	0.0829036	0.18067	0.0330643	0	0	0.0428065	0.0565741	0.0235213
Metabolomic	Eicosapentaenoic acid	3.5e-06	1.2e-06	1.97e-06	3.95e-06	3.76e-06	2.53e-06	2.81833e-06	3.79658e-07	1.5e-06	2.75e-06	5.79e-06	5.7e-06	3.54e-06	6.09e-06	4.22833e-06	6.57801e-07
Metabolomic	Elaidic acid	2.57e-07	1.22e-07	1.51e-07	2.92e-07	3.28e-07	1.82e-07	2.22e-07	2.8453e-08	1.16e-07	2.12e-07	3.28e-07	2.75e-07	2e-07	2.33e-07	2.27333e-07	2.47922e-08
Volatilomic	EMDP	0.0033726	0	0	0.0121575	0	0.0134274	0.00482625	0.00218064	0	0	0	0	0	0	0	0
Volatilomic	Ethanol	0.35904	0	0	0.427739	0.557019	0	0.223966	0.0874473	0.448263	0.286967	0.511902	0	0	0.425392	0.278754	0.07869
Volatilomic	Ethyl ether	0.012971	0.0115709	0.018996	0.0246137	0.0128459	0.0098972	0.0151491	0.0019199	0	0.0229227	0.029459	0.0257751	0.0210972	0.0340874	0.0222236	0.00408645
Volatilomic	Ethylbenzene	0.18063	0.258148	0.253947	0.253492	0.225851	0.179378	0.225241	0.0127233	0	0	0.105334	0	0.150476	0.130609	0.0644031	0.0248377
Volatilomic	Ethylidene-cyclopropane	0.00422709	0.00492487	0.007986	0.0154338	0.015564	0.00720734	0.00922385	0.00174444	0.00255471	0.0153418	0.0124508	0.0127073	0.0135773	0.0145924	0.0118707	0.00161977
Elementomic	Fe	0.00169038	0.00174094	0.00142249	0.00225256	0.00207444	0.00297905	0.00202664	0.000190244	0.00274418	0.00318677	0.0023508	0.00162648	0.00183566	0.00292843	0.00244539	0.000214009
Volatilomic	Fenchone	0.00260508	0.00380022	0.00367415	0.00392332	0.00341205	0.00349195	0.00348446	0.000162341	0.00267422	0.00270446	0.00181919	0.0042577	0.00215607	0.00264198	0.00270894	0.000288745
Volatilomic	Formaldehyde	0.030085	0.161803	0.0372157	0.0679033	0	0	0.0495012	0.0209188	0	0.0224104	0.0360155	0.0591126	0	0	0.0195898	0.00843899
Metabolomic	Fructose-meto(1)	1.32e-06	8.3e-07	1.16e-06	2.01e-06	1.88e-06	1.29e-06	1.415e-06	1.54469e-07	1.31e-06	1.59e-06	2.63e-06	2.23e-06	1.95e-06	1.71e-06	1.90333e-06	1.63629e-07
Metabolomic	Fumaric acid	5.63e-08	4.93e-08	5.4e-08	7.42e-08	5.03e-08	4.39e-08	5.46667e-08	3.61364e-09	3.64e-08	5.28e-08	5.25e-08	6.72e-08	5.13e-08	3.92e-08	4.99e-08	3.82087e-09
Volatilomic	Furfural	0.0359417	0.0612785	0.0380762	0.0371768	0	0	0.0287455	0.00833943	0.0371239	0.0562613	0	0	0	0	0.0155642	0.00857745
Metabolomic	Galactose	4.12e-05	4.13e-05	3.8e-05	7.87e-05	3.16e-05	3.96e-05	4.50667e-05	5.81769e-06	3.56e-05	5.07e-05	4.55e-05	5.26e-05	4.26e-05	3.98e-05	4.44667e-05	2.23582e-06
Metabolomic	Galacturonic acid	3.44e-07	2.07e-07	2.94e-07	4.46e-07	5.12e-07	3.61e-07	3.60667e-07	3.73272e-08	5.78e-08	8.67e-08	1.44e-07	3.24e-07	2.29e-07	2.77e-07	1.86417e-07	3.69145e-08
Metabolomic	Gluconic acid	1.25e-07	5.79e-08	8.55e-08	1.14e-07	1.12e-07	9.73e-08	9.86167e-08	8.37153e-09	8.78e-08	1.02e-07	1.74e-07	1.35e-07	1.14e-07	1.37e-07	1.24967e-07	1.05547e-08
Metabolomic	Glucosamine	4.98e-07	4.99e-07	4.9e-07	9.34e-07	5.83e-07	6.07e-07	6.01833e-07	5.86716e-08	3.52e-07	4.61e-07	5.38e-07	6.72e-07	5.96e-07	5.27e-07	5.24333e-07	3.80618e-08
Metabolomic	Glucose	5.21e-05	5.35e-05	4.83e-05	0.000102135	3.74e-05	4.82e-05	5.69392e-05	7.88413e-06	4.63e-05	6.93e-05	5.85e-05	6.48e-05	5.28e-05	4.87e-05	5.67333e-05	3.1433e-06
Metabolomic	Glutamic acid	4.1e-07	2.5e-07	4.24e-07	5.39e-07	2.78e-07	4.27e-07	3.88e-07	3.69188e-08	2.18e-07	5.97e-07	4.98e-07	6.37e-07	4.26e-07	3.87e-07	4.605e-07	5.26872e-08
Metabolomic	Glutamine	1.87e-07	2.27e-07	1.58e-07	4.05e-07	1.34e-07	2.04e-07	2.19167e-07	3.34005e-08	2.07e-07	2.43e-07	3.19e-07	2.99e-07	2.24e-07	1.33e-07	2.375e-07	2.31391e-08
Metabolomic	Glutaric acid	1.58e-08	1.53e-08	1.61e-08	3.25e-08	1.61e-08	1.57e-08	1.85833e-08	2.35457e-09	1.62e-08	2.26e-08	2.44e-08	3.12e-08	1.68e-08	1.32e-08	2.07333e-08	2.2848e-09
Metabolomic	Glutathione	1.17e-09	8.5e-10	8.56e-10	1.12e-09	2.49e-10	1.49e-09	9.55833e-10	1.44662e-10	2.23e-09	3.65e-09	1.3e-09	2.12e-09	2.07e-09	1.25e-09	2.10333e-09	3.00124e-10
Metabolomic	Glyceric acid	1.06e-06	9.72e-07	1.07e-06	1.61e-06	1.21e-06	1.4e-06	1.22033e-06	8.36949e-08	3.56e-07	5.14e-07	7.24e-07	9.14e-07	6.55e-07	7.08e-07	6.45167e-07	6.60723e-08	4.2783	0.028789
Metabolomic	Glycerol 2-phosphate	1.45e-08	4.73e-09	8.77e-09	1.39e-08	1.05e-08	8.62e-09	1.017e-08	1.26045e-09	1.45e-08	1.73e-08	2.18e-08	1.94e-08	1.93e-08	1.42e-08	1.775e-08	1.03389e-09
Metabolomic	Glycerol 3-phosphate	1.4e-07	1.24e-07	1.54e-07	1.99e-07	1.26e-07	1.33e-07	1.46e-07	9.71253e-09	1.97e-07	2.58e-07	2.23e-07	2.57e-07	2.96e-07	2.31e-07	2.43667e-07	1.18395e-08	-5.6056	0.0057418
Metabolomic	Glycine	7.14e-07	1.03e-06	1.42e-06	2.69e-06	9.33e-07	1.65e-06	1.40617e-06	2.46517e-07	8.28e-07	1.22e-06	8.61e-07	1.15e-06	7.99e-07	1.43e-06	1.048e-06	8.88125e-08
Metabolomic	Glycolic acid	1.26e-06	1.08e-06	1.08e-06	1.97e-06	1.17e-06	1.02e-06	1.26333e-06	1.22914e-07	1.12e-06	1.46e-06	1.5e-06	1.78e-06	1.3e-06	9.38e-07	1.34967e-06	1.02892e-07
Metabolomic	Guanine	1.85e-08	1.07e-08	1.33e-08	2.53e-08	1.23e-08	1.13e-08	1.52333e-08	1.95408e-09	4.6e-08	5.1e-08	4.72e-08	3.78e-08	3.46e-08	4.22e-08	4.31333e-08	2.12005e-09	-7.2698	0.0042844
Metabolomic	Guanosine	2.85e-08	5.47e-08	4.7e-08	9.03e-08	3.25e-08	6.14e-08	5.24e-08	7.74455e-09	7.45e-08	7.11e-08	4.47e-08	9.73e-08	7.46e-08	7.86e-08	7.34667e-08	5.83473e-09
Volatilomic	Heneicosane	0	0.512759	0	0	0.225616	0.888738	0.271185	0.125587	0.398008	0	0.20407	0	0	0	0.100346	0.0576604
Volatilomic	Hexane	0	0.0673821	0.075409	0.0813849	0	0.0517902	0.0459944	0.0127613	0	0	0.118011	0	0.0437969	0.0393762	0.0335307	0.0159235
Volatilomic	Indane	0.00341167	0.00462248	0	0	0	0.0034611	0.00191588	0.000739411	0	0	0	0	0	0	0	0
Metabolomic	Indol-3-acetic acid	8.36e-08	4.29e-08	5.98e-08	8.16e-08	8.81e-08	6.57e-08	7.02833e-08	5.98329e-09	8.65e-08	1.11e-07	1.71e-07	1.44e-07	1.12e-07	1.22e-07	1.24417e-07	1.0155e-08	-3.9244	0.029491
Metabolomic	Inosine	2.17e-07	3.26e-07	3.02e-07	5.34e-07	2.77e-07	2.98e-07	3.25667e-07	3.74501e-08	3.42e-07	3.22e-07	3.79e-07	4.84e-07	4.32e-07	3.19e-07	3.79667e-07	2.29125e-08
Metabolomic	Inositol	1.51e-06	1.23e-06	1.49e-06	2.39e-06	1.56e-06	1.52e-06	1.61667e-06	1.36934e-07	2.74e-06	3.68e-06	4.4e-06	3.16e-06	1.86e-06	2.7e-06	3.09e-06	3.03024e-07	-4.2117	0.025603
Metabolomic	Isoleucine	1.14e-06	1.36e-06	1.29e-06	2.77e-06	1.19e-06	1.6e-06	1.55833e-06	2.12238e-07	1.15e-06	1.78e-06	1.58e-06	1.54e-06	1.49e-06	1.24e-06	1.46333e-06	7.99603e-08
Metabolomic	Isophorone	0	0	0.0191052	0.020812	0	0.0165796	0.00941615	0.00358918	0	0	0	0	0	0	0	0
Metabolomic	Itaconic acid	1.62e-07	1.56e-07	1.5e-07	2.37e-07	1.36e-07	1.8e-07	1.70167e-07	1.23489e-08	8.07e-08	1.2e-07	1.19e-07	1.49e-07	1.24e-07	1.03e-07	1.1595e-07	7.85747e-09	3.3265	0.045017
Elementomic	K	0.00373579	0.00353325	0.00211474	0.00461751	0.00360699	0.00508647	0.00378246	0.000354364	0.00889739	0.0118757	0.00692724	0.00467233	0.00646039	0.00868282	0.00791931	0.000857013	-4.0568	0.026474
Metabolomic	Lactic acid	1.19e-06	1.15e-06	7.96e-07	1.95e-06	8.66e-07	9.26e-07	1.14633e-06	1.46195e-07	1.17e-06	1.42e-06	1.21e-06	1.58e-06	1.2e-06	9.66e-07	1.25767e-06	7.37763e-08
Metabolomic	Lactitol	1.5e-07	2.03e-07	1.94e-07	3.48e-07	1.4e-07	1.92e-07	2.045e-07	2.5816e-08	1.28e-07	2.75e-07	1.54e-07	2.73e-07	2.18e-07	2.03e-07	2.085e-07	2.07901e-08
Metabolomic	Lactose	2.31e-07	3.24e-07	3.42e-07	6.01e-07	4.13e-07	3.9e-07	3.835e-07	4.27444e-08	5.04e-07	6.14e-07	7.63e-07	8.65e-07	8.65e-07	5.93e-07	7.00667e-07	5.24807e-08	-3.9651	0.030563
Metabolomic	Lauric acid	9.55e-07	6.53e-07	8.09e-07	1.63e-06	1.4e-06	9.12e-07	1.05983e-06	1.29291e-07	6.03e-07	1.16e-06	1.48e-06	1.34e-06	1.02e-06	1.05e-06	1.10883e-06	1.04772e-07
Metabolomic	Leucine	4.94e-06	6.97e-06	5.84e-06	1.37e-05	4.9e-06	7.34e-06	7.28167e-06	1.13944e-06	3.75e-06	5.35e-06	4.47e-06	5.85e-06	6.28e-06	4.66e-06	5.06e-06	3.24434e-07
Metabolomic	Linoleic acid	8.92e-07	6.23e-07	9.18e-07	1.53e-06	1.39e-06	8.42e-07	1.0325e-06	1.20726e-07	2.56e-07	3.89e-07	5.66e-07	7.72e-07	5.78e-07	6.33e-07	5.32333e-07	6.31886e-08
Metabolomic	Lysine	4.17e-07	7.49e-07	7.06e-07	1.43e-06	2.36e-07	9.53e-07	7.485e-07	1.448e-07	4.77e-07	5.72e-07	4.12e-07	5.02e-07	3.8e-07	4.94e-07	4.72833e-07	2.36386e-08
Metabolomic	Lyxose	5e-06	6.06e-06	6.07e-06	1.17e-05	8.9e-06	8.68e-06	7.735e-06	8.59534e-07	2.29e-06	3.42e-06	4.99e-06	6.31e-06	6.42e-06	5.21e-06	4.77333e-06	5.6292e-07
Metabolomic	Malic acid	7.02e-09	5.82e-09	8.62e-09	1.01e-08	7.27e-09	5.56e-09	7.39833e-09	5.94052e-10	4.43e-09	6.34e-09	5.75e-09	8.15e-09	6.59e-09	4.94e-09	6.03333e-09	4.55927e-10
Metabolomic	Maltose	5.02e-07	5.3e-07	4.77e-07	8.44e-07	4.61e-07	6.11e-07	5.70833e-07	4.96432e-08	3.57e-07	7.76e-07	5.51e-07	8.4e-07	6.93e-07	5.93e-07	6.35e-07	6.00345e-08
Metabolomic	Margaric acid	1.84e-07	8.74e-08	1.16e-07	2.4e-07	1.55e-07	1.46e-07	1.54733e-07	1.84115e-08	1.3e-07	2.34e-07	3.8e-07	4.04e-07	2.75e-07	3.17e-07	2.9e-07	3.47734e-08
Metabolomic	Mesaconic acid	1.93e-08	2.41e-08	1.96e-08	3.5e-08	1.84e-08	2.07e-08	2.285e-08	2.16451e-09	2.3e-08	3.71e-08	2.53e-08	3.48e-08	2.41e-08	1.62e-08	2.675e-08	2.70104e-09
Metabolomic	meso-Erythritol	4.71e-09	3.6e-09	5.22e-09	1.18e-08	6.79e-09	4.74e-09	6.14333e-09	1.02075e-09	2.95e-09	6.13e-09	8.11e-09	8.9e-09	5.81e-09	6.47e-09	6.395e-09	7.15514e-10
Volatilomic	Methenamine	0	0.0726908	0	0.00221691	0.00153272	0.0438702	0.0200518	0.0106942	0	0.0160487	0.00138762	0	0	0.00406654	0.00358381	0.0021765
Metabolomic	Methionine	1.4e-09	1.54e-09	8.86e-10	2.95e-09	2.26e-09	3.08e-09	2.01933e-09	3.0655e-10	9.05e-10	1.33e-09	1.97e-09	1.48e-09	1.55e-09	2.24e-09	1.57917e-09	1.6306e-10
Volatilomic	Methyl formate	0.00341805	0	0.00502605	0	0.0083509	0	0.00279917	0.00119193	0	0	0	0	0	0	0	0
Volatilomic	Methyl-cyclopentane	0.02991	0.0443901	0.0443991	0.040257	0.0377673	0.0251768	0.0369834	0.00271947	0	0	0.0272737	0	0.0236095	0.0178352	0.0114531	0.00445164
Volatilomic	Methyl-pyrazine	0.0036295	0.00645678	0.00356818	0.00330921	0.00176538	0.0014482	0.00336288	0.000615404	0.00356842	0.00632802	0.00107329	0.00154221	0	0.000918801	0.00223846	0.000803088
Volatilomic	Methylal	0.00477425	0.00321658	0.00567127	0.00889863	0.00467223	0.00563221	0.00547753	0.000655024	0.00889801	0.00573982	0.00475816	0.016051	0.00527509	0.0100895	0.00846861	0.00147775
Volatilomic	Methylene chloride	0.00952977	0.0136575	0	0.0179982	0.0240175	0.0220071	0.014535	0.00306607	0	0.0252739	0.113122	0	0.00743426	0.0204357	0.0277111	0.0148812
Metabolomic	Methylsuccinic acid	4.21e-09	5.25e-09	3.59e-09	9.53e-09	3.53e-09	4.4e-09	5.085e-09	7.81835e-10	6.17e-09	7.76e-09	6.34e-09	7.3e-09	4.86e-09	3.47e-09	5.98333e-09	5.48394e-10
Elementomic	Mg	0.0385453	0.0386575	0.0339291	0.0561486	0.0445743	0.0658344	0.0462815	0.00423462	0.0602315	0.0441182	0.0424071	0.0280037	0.0331055	0.0569399	0.0441343	0.00438589
Elementomic	Mn	0.000161522	0.000161738	0.000113454	0.000198828	0.000179731	0.000254524	0.000178299	1.61793e-05	0.000264199	0.000336481	0.000211241	0.000147517	0.000190122	0.000273712	0.000237212	2.33259e-05
Elementomic	Mo	0.000339035	0.000277662	0.000287144	0.000460639	0.000358385	0.000480233	0.000367183	2.96022e-05	0.00046046	0.000523506	0.000368844	0.000280851	0.000420516	0.000479353	0.000422255	3.00089e-05
Volatilomic	Monoacetate1,2-ethanediol	0.338572	0.796149	0.902687	0	0.455085	0	0.415415	0.132288	0.979862	0	0.414902	0.773381	0.357119	0.36546	0.481787	0.119401
Metabolomic	Myristic acid	4.19e-06	2.61e-06	3.69e-06	7.79e-06	5.73e-06	4.06e-06	4.67833e-06	6.29892e-07	1.93e-06	3.95e-06	5.71e-06	5.93e-06	4.09e-06	4.59e-06	4.36667e-06	4.99665e-07
Elementomic	N	0.0261921	0.0285633	0.0110521	0.0134856	0.010386	0.0338642	0.0205905	0.00350756	0.0118134	0.0146559	0.0136097	0.0139421	0.0235766	0.0140863	0.0152807	0.00144127
Metabolomic	N-Acetylglutamine	2.73e-06	2.54e-06	2.31e-06	4.7e-06	1.98e-06	2.52e-06	2.79667e-06	3.33571e-07	2.46e-06	3.36e-06	2.86e-06	3.22e-06	2.95e-06	2.73e-06	2.93e-06	1.12884e-07
Volatilomic	N,N-dibutyl-formamide	0	0.00431717	0.0030956	0	0	0.00485599	0.00204479	0.00079753	0	0	0	0	0	0	0	0
Elementomic	Ni	1.28e-05	1.32e-05	2.3e-05	1.73e-05	1.51e-05	2.16e-05	1.71667e-05	1.48623e-06	1.97e-05	2.37e-05	1.79e-05	1.23e-05	1.5e-05	2.08e-05	1.82333e-05	1.41752e-06
Metabolomic	Niacinamide	3e-07	1.15e-07	2.41e-07	2.95e-07	2.77e-07	2.05e-07	2.38833e-07	2.43178e-08	1.01e-07	1.88e-07	2.53e-07	2.75e-07	1.92e-07	1.73e-07	1.97e-07	2.13352e-08
Metabolomic	Nicotinic acid	2.09e-06	1.27e-06	1.94e-06	3.19e-06	2.73e-06	2.52e-06	2.29e-06	2.31938e-07	9.06e-07	1.44e-06	2.37e-06	2.57e-06	1.63e-06	2.12e-06	1.83933e-06	2.16501e-07
Volatilomic	Nitro-methane	0	0	0	0.00321835	0.0129947	0.00612654	0.00372326	0.00178337	0	0	0	0	0	0	0	0
Volatilomic	Nonanal	0	0.318569	0.216243	0	0	0.19906	0.122312	0.0483319	0	0	0	0	0	0	0	0
Volatilomic	Nonane	0	0	0	0	0.0149711	0.0111188	0.00434831	0.00236197	0	0	0	0	0	0	0	0
Metabolomic	Nonanoic acid	5.72e-07	3.34e-07	4.04e-07	8.4e-07	4.66e-07	3.95e-07	5.01833e-07	6.35679e-08	4.4e-07	6.17e-07	5.64e-07	6.35e-07	5.94e-07	4.96e-07	5.57667e-07	2.60537e-08
Metabolomic	Octanoic acid	2.66e-07	1.73e-07	1.83e-07	3.68e-07	2.28e-07	1.99e-07	2.36167e-07	2.51353e-08	2.2e-07	3.39e-07	3.06e-07	3.14e-07	2.55e-07	2.33e-07	2.77833e-07	1.67039e-08
Metabolomic	Oleic acid	9.88e-06	6.63e-06	9.4e-06	1.97e-05	1.5e-05	1.07e-05	1.1885e-05	1.61829e-06	4.67e-06	7.95e-06	1.3e-05	1.29e-05	9.09e-06	1.1e-05	9.76833e-06	1.10763e-06
Metabolomic	Ornithine	2.24e-06	9.54e-07	1.15e-06	1.85e-06	1.02e-06	2.46e-06	1.61233e-06	2.27146e-07	5.64e-07	9.9e-07	1.22e-06	1.47e-06	8.5e-07	1.09e-06	1.03067e-06	1.07399e-07
Metabolomic	Oxalic acid	7.57e-08	1.81e-07	1.51e-07	3.25e-07	4.14e-08	6.28e-08	1.39483e-07	3.64632e-08	1.22e-07	9.8e-08	6.73e-08	8.75e-08	6.3e-08	7.04e-08	8.47e-08	7.79829e-09
Elementomic	P	0.00341674	0.00348535	0.00217291	0.00400126	0.00380609	0.00527056	0.00369215	0.00034595	0.00567591	0.00772355	0.00432348	0.00305815	0.00404688	0.00564333	0.00507855	0.000564597
Metabolomic	Palmitic acid	3.86e-05	3.19e-05	3.32e-05	7.13e-05	2.7e-05	3.36e-05	3.92667e-05	5.56399e-06	2.83e-05	4.49e-05	4.36e-05	4.75e-05	3.64e-05	3.65e-05	3.95333e-05	2.45926e-06
Metabolomic	Palmitoleic acid	2.17e-06	1.13e-06	1.75e-06	3.51e-06	2.92e-06	2.01e-06	2.24833e-06	2.92969e-07	5.84e-07	1.11e-06	1.92e-06	1.92e-06	1.16e-06	1.6e-06	1.38233e-06	1.81691e-07
Volatilomic	Pentane	0.0194057	0.0186093	0.0207914	0.02046	0.0327851	0.016155	0.0213678	0.00201272	0	0.00853778	0.0355971	0	0.00668375	0.0144015	0.01087	0.00458563
Volatilomic	Phenol	0	0	0.0483643	0	0.0506508	0.0527051	0.0252867	0.00956921	0	0	0	0	0	0	0	0
Metabolomic	Phenylacetic acid	1.41e-07	8.07e-08	1.01e-07	1.61e-07	1.31e-07	1.03e-07	1.19617e-07	1.02778e-08	1.02e-07	1.74e-07	2.24e-07	2.32e-07	1.52e-07	1.92e-07	1.79333e-07	1.668e-08
Metabolomic	Phenylalanine	1.6e-06	1.88e-06	1.98e-06	3.65e-06	2.11e-06	2.28e-06	2.25e-06	2.49418e-07	3.08e-06	5.28e-06	4.98e-06	3.51e-06	2.85e-06	3.73e-06	3.905e-06	3.45948e-07	-3.6433	0.036136
Metabolomic	Proline	6.59e-06	5.52e-06	7.27e-06	1.32e-05	8.16e-06	8.28e-06	8.17e-06	9.21205e-07	2.48e-06	3.2e-06	4.23e-06	6.52e-06	4.85e-06	4.86e-06	4.35667e-06	4.8923e-07	3.4529	0.042356
Volatilomic	Pyrazine	0.00196777	0.00488567	0.00347626	0.00171168	0.00137288	0.00116542	0.00242995	0.000501694	0.00201317	0.00387555	0.000349365	0	0	0	0.00103968	0.00055009
Metabolomic	Pyruvic acid-oxime	3.3e-09	2.82e-09	2.38e-09	5.79e-09	2.19e-09	3.62e-09	3.35e-09	4.52412e-10	3.3e-09	4.06e-09	3.46e-09	3.98e-09	2.92e-09	2.81e-09	3.42167e-09	1.80032e-10
Metabolomic	Ribitol	1.14e-08	6.87e-09	8.72e-09	1.32e-08	1.21e-08	9.99e-09	1.038e-08	8.04437e-10	1.5e-08	1.83e-08	3.17e-08	2.13e-08	1.43e-08	1.63e-08	1.94833e-08	2.24164e-09	-3.9468	0.029491
Metabolomic	Ribose 5-phosphate	1.18e-08	1.23e-08	2e-08	2.42e-08	2.16e-08	3.43e-08	2.07e-08	2.87965e-09	2.75e-08	5.16e-08	4.49e-08	3.66e-08	4.62e-08	2.42e-08	3.85e-08	3.78267e-09
Metabolomic	Ribulose-meto	1.36e-06	1.03e-06	1.5e-06	2.74e-06	2.14e-06	1.68e-06	1.74167e-06	2.10989e-07	7.06e-07	8.83e-07	1.73e-06	1.78e-06	1.53e-06	1.29e-06	1.31983e-06	1.53736e-07
Elementomic	S	0.0100975	0.00979731	0.00625783	0.0122508	0.0108533	0.0146471	0.0106506	0.00096244	0.0155041	0.0223662	0.0133578	0.00992433	0.0129273	0.0168218	0.0151503	0.00146753
Metabolomic	Sarcosine	8.35e-07	9.1e-07	3.2e-07	8.94e-07	5.6e-07	7.18e-07	7.06167e-07	7.9291e-08	7.94e-07	1.12e-06	9.46e-07	1.01e-06	8.37e-07	7.72e-07	9.13167e-07	4.70979e-08
Elementomic	Se	7.2e-06	6.94e-06	4.61e-06	8.64e-06	7.53e-06	1.04e-05	7.55333e-06	6.62771e-07	1.1e-05	1.55e-05	9.27e-06	6.62e-06	8.43e-06	1.15e-05	1.03867e-05	1.05813e-06
Volatilomic	Sedoheptulose 7-phosphate-meto	1.58e-08	4.27e-09	9.97e-09	1.55e-08	1.95e-08	1.79e-08	1.38233e-08	1.962e-09	9.78e-09	2.47e-08	3.88e-08	4.03e-08	3.11e-08	3.13e-08	2.933e-08	3.84421e-09
Metabolomic	Serine	4.01e-06	4.25e-06	4.44e-06	8.97e-06	4.17e-06	5.96e-06	5.3e-06	6.6704e-07	2.77e-06	3.94e-06	3.85e-06	5.78e-06	5.15e-06	4.83e-06	4.38667e-06	3.72307e-07
Metabolomic	Sorbose	1.29e-06	8.29e-07	1.17e-06	2.03e-06	1.85e-06	1.26e-06	1.40483e-06	1.55065e-07	1.26e-06	1.56e-06	2.59e-06	2.22e-06	1.88e-06	1.68e-06	1.865e-06	1.65123e-07
Elementomic	Sr	2.32e-05	1.11e-05	6.91e-06	1.61e-05	1.35e-05	1.44e-05	1.42017e-05	1.87651e-06	3.19e-05	5.06e-05	2.85e-05	9.46e-06	1.31e-05	2.94e-05	2.716e-05	5.09362e-06
Metabolomic	Stearic acid	8.57e-06	4.43e-06	5.09e-06	1.09e-05	5.8e-06	6e-06	6.79833e-06	8.46897e-07	6.12e-06	1.11e-05	1.54e-05	1.69e-05	1.27e-05	1.43e-05	1.27533e-05	1.32134e-06
Metabolomic	Succinic acid	2.53e-07	1.89e-07	2.42e-07	3.81e-07	2.4e-07	2.49e-07	2.59e-07	2.21306e-08	1.29e-07	2.39e-07	2.36e-07	2.87e-07	1.8e-07	1.73e-07	2.07333e-07	1.96598e-08
Metabolomic	Sucrose	6.81e-07	8.85e-07	9.02e-07	1.37e-06	1.08e-06	9.53e-07	9.785e-07	7.97803e-08	1.41e-07	1.53e-07	1.66e-07	3.52e-07	2.76e-07	2.28e-07	2.19333e-07	2.85638e-08	8.6852	0.00049528
Metabolomic	Tagatose	1.28e-06	8.06e-07	1.14e-06	1.93e-06	1.81e-06	1.23e-06	1.366e-06	1.46856e-07	1.25e-06	1.53e-06	2.54e-06	2.15e-06	1.84e-06	1.63e-06	1.82333e-06	1.59816e-07
Volatilomic	Tetrahydro-2-furanmethanol	0.00343199	0.005254	0.00546293	0.00706939	0.00730399	0.00432662	0.00547482	0.000521649	0.000790475	0.000937224	0.000968415	0.000727182	0.000670852	0.00118	0.000879025	6.47706e-05	12.465	0.00012529
Volatilomic	Tetrahydrofuran	0.0229088	0.0290873	0.0271657	0.0309501	0.0317914	0.0227312	0.0274391	0.0013518	0.0114682	0.0160404	0.00907415	0	0	0.0109547	0.0079229	0.00226003
Volatilomic	Thiirane	0.0196262	0.0140027	0.0182181	0.01221	0.0119527	0.00459234	0.0134337	0.00184792	0	0.0042147	0.00468736	0	0.00155135	0.00333836	0.00229863	0.000716875	3.8071	0.043989
Metabolomic	Threonic acid	4.96e-06	3.48e-06	4.12e-06	6.2e-06	4.02e-06	4.78e-06	4.59333e-06	3.28885e-07	1.06e-06	1.53e-06	1.96e-06	3.33e-06	2.06e-06	2.23e-06	2.02833e-06	2.63975e-07	4.8649	0.021872
Metabolomic	Threonine	9.6e-07	1e-06	1.01e-06	2.13e-06	9.94e-07	1.36e-06	1.24233e-06	1.58556e-07	7.23e-07	9.66e-07	1.02e-06	1.32e-06	1.2e-06	1.05e-06	1.0465e-06	7.07463e-08
Metabolomic	Thymine	5.17e-08	6.92e-08	9.24e-08	1.36e-07	9.4e-08	5.97e-08	8.38333e-08	1.06091e-08	1.75e-07	1.93e-07	2.03e-07	1.97e-07	1.47e-07	1.2e-07	1.725e-07	1.13005e-08	-4.5354	0.024391
Volatilomic	Toluene	0.349935	0.549786	0.404207	0	0	0	0.217321	0.0851792	0	0	0	0	0	0	0	0
Volatilomic	trans-4-decene	0.00126415	0.00217974	0.00130467	0	0.00442479	0.0016973	0.00181177	0.000507466	0.00186949	0.00135434	0.00239026	0.00302555	0.00108936	0.00127398	0.00183383	0.000259517
Metabolomic	Trehalose	1.62e-06	1.64e-06	1.52e-06	2.63e-06	1.5e-06	1.95e-06	1.81e-06	1.4938e-07	1.11e-06	2.38e-06	1.78e-06	2.68e-06	2.24e-06	1.9e-06	2.015e-06	1.89834e-07
Metabolomic	Triethanolamine	1.16e-07	8.93e-08	8.59e-08	1.71e-07	6.34e-08	1.29e-07	1.091e-07	1.31783e-08	8.81e-08	1.42e-07	1.05e-07	1.18e-07	9.83e-08	9.78e-08	1.082e-07	6.65278e-09
Metabolomic	Tryptophan	4.74e-07	3.4e-07	2.86e-07	5.96e-07	2.03e-07	3.46e-07	3.74167e-07	4.8356e-08	1.02e-06	1.2e-06	1.09e-06	6.74e-07	7e-07	5.16e-07	8.66667e-07	9.41586e-08	-4.1615	0.025007
Metabolomic	Turanose	1.18e-06	1.32e-06	1.13e-06	1.92e-06	1.04e-06	1.42e-06	1.335e-06	1.09409e-07	9.35e-07	2.03e-06	1.42e-06	2.17e-06	1.74e-06	1.34e-06	1.60583e-06	1.59719e-07
Metabolomic	Tyramine	1.84e-06	3.16e-06	2.98e-06	6.02e-06	1.18e-06	3.93e-06	3.185e-06	5.86839e-07	1.85e-06	2.31e-06	1.65e-06	2.06e-06	1.5e-06	2.04e-06	1.90167e-06	1.02153e-07
Metabolomic	Tyrosine	5.68e-06	6.51e-06	6.63e-06	1.34e-05	6.39e-06	8.35e-06	7.82667e-06	9.90115e-07	4.38e-06	5.78e-06	6.47e-06	7.99e-06	6.72e-06	5.65e-06	6.165e-06	4.17799e-07
Metabolomic	Uracil	7.98e-08	1.18e-07	1.19e-07	2.36e-07	7.35e-08	9.07e-08	1.195e-07	2.07573e-08	1.47e-07	1.49e-07	1.27e-07	1.65e-07	1.46e-07	1.69e-07	1.505e-07	5.20874e-09
Metabolomic	Urea	3.67e-07	3.86e-07	2.58e-07	5.51e-07	2.31e-07	3.16e-07	3.515e-07	3.95672e-08	3.92e-07	4.75e-07	4.18e-07	4.72e-07	3.65e-07	2.94e-07	4.02667e-07	2.37122e-08
Metabolomic	Uridine	6.14e-07	8.4e-07	9.4e-07	1.55e-06	1.01e-06	1.09e-06	1.00733e-06	1.07855e-07	1.09e-06	1.29e-06	1.4e-06	2.36e-06	1.77e-06	1.74e-06	1.60833e-06	1.55983e-07
Elementomic	V	1.12e-05	1.18e-05	9.79e-06	1.73e-05	1.08e-05	1.52e-05	1.26817e-05	1.00648e-06	8.13e-06	8.98e-06	8.61e-06	9.46e-06	1.03e-05	1.07e-05	9.36333e-06	3.41876e-07
Metabolomic	Valine	3.78e-06	4.55e-06	4.2e-06	9.17e-06	3.65e-06	5.45e-06	5.13333e-06	7.1777e-07	3.02e-06	4.09e-06	3.79e-06	4.88e-06	4.9e-06	3.63e-06	4.05167e-06	2.54385e-07
Metabolomic	Xanthine	3.07e-09	3.7e-09	3.72e-09	3.56e-09	2.69e-09	2.17e-09	3.15167e-09	2.16788e-10	8.92e-09	6.74e-09	7.76e-09	2.68e-08	2.05e-08	1.56e-08	1.43867e-08	2.78262e-09	-5.6861	0.016762
Metabolomic	Xylitol	4.49e-09	5.16e-09	4.6e-09	8.77e-09	8.36e-09	5.86e-09	6.20667e-09	6.53772e-10	3.77e-09	7.6e-09	9.14e-09	5.58e-09	5.47e-09	5.15e-09	6.11833e-09	6.63474e-10
Metabolomic	Xylose	5.44e-06	6.69e-06	6.8e-06	1.28e-05	1.01e-05	9.85e-06	8.61333e-06	9.5525e-07	2.35e-06	3.38e-06	5.17e-06	6.72e-06	7e-06	5.6e-06	5.03667e-06	6.35949e-07
Metabolomic	Xylulose-meto	2.22e-06	1.78e-06	2.49e-06	4.59e-06	3.53e-06	2.75e-06	2.89333e-06	3.50514e-07	1.28e-06	1.66e-06	2.99e-06	3.06e-06	2.66e-06	2.19e-06	2.30667e-06	2.50957e-07
Elementomic	Zn	0.000127938	0.000206858	0.00010424	0.000285275	0.000149596	0.000275334	0.00019154	2.64882e-05	0.000401814	0.000355265	0.000258919	0.000192907	0.000229457	0.00024935	0.000281285	2.761e-05

## Sheet: Table S5
Table S5. All tentatively identified BVOCs retained post-filtering in the replicate treatment and control samples
	Heat stress						Control
Analyte	T1	T2	T3	T4	T5	T6	C1	C2	C3	C4	C5	C6
Alcohol
1,2-Ethanediol	x	x	x	x	x	x	x	x			x	x
1,4-Dioxan-2-ol				x	x	x
3,7-Dimethyl-1-octanol							x	x			x
1-Butanol	x	x	x	x	x	x	x	x	x			x
1-Heptanol	x	x	x	x	x	x	x	x	x	x
1-Hexanol	x	x	x	x	x	x	x	x	x		x
1-Octanol	x	x	x	x	x	x	x	x		x	x
1-Octen-3-ol	x	x	x	x	x	x	x	x	x	x
1-Pentanol	x	x	x	x	x	x	x	x	x
2-Ethyl-1-hexanol	x	x	x	x	x	x	x	x	x		x	x
2-Methyl-3-buten-2-ol	x	x	x	x	x	x	x	x	x	x	x	x
4-(1-Methylpropyl)-phenol				x	x	x
Ethanol	x			x	x		x	x	x			x
Phenol			x		x	x
Aldehyde
2-Ethyl-butanal			x	x	x	x
2-Ethyl-hexanal	x	x	x	x	x	x	x	x	x	x	x	x
2-Nonenal		x	x		x	x
2-Octenal	x	x	x	x	x	x	x	x	x	x	x	x
2-Phenylpropenal	x			x		x
2-Propenal	x		x	x	x	x		x	x		x	x
4-Methyl-benzaldehyde	x	x	x			x	x	x		x
Acetaldehyde							x		x	x
Formaldehyde	x	x	x	x				x	x	x
Furfural	x	x	x	x
Nonanal		x	x			x
Alkane
2,3-Dimethyl-hexane	x	x	x	x	x	x
2,3-Dimethyl-pentane		x	x	x	x	x		x	x	x	x	x
2,3,5-Trimethyl-hexane	x	x	x	x	x	x			x		x	x
2,6,8-Trimethyl-decane							x	x	x
2,6,10,14-Tetramethyl-pentadecane	x	x	x	x	x	x	x	x	x	x	x	x
2-Cyclopropyl-butane	x	x	x	x	x	x			x		x	x
2-Methyl-butane	x	x	x	x	x	x	x	x	x		x	x
2-Methyl-pentane	x	x	x	x	x	x
2-Methyl-nonadecane			x	x		x
3-Ethyl-5-methylene-heptane	x	x	x	x	x	x			x		x	x
3-Methyl-hexane	x	x	x	x	x	x			x		x	x
4-Methyl-decane									x		x	x
Eicosane		x	x			x	x	x	x			x
Heneicosane		x			x	x
Pentane	x	x	x	x	x	x		x	x		x	x
Hexane		x	x	x		x			x		x	x
Alkene
2,4,4-Trimethyl-1-pentene		x	x	x	x
2,4-Dimethyl-1-pentene	x	x	x	x		x
2,5-Dimethyl-1-hexene	x	x	x	x	x
2,5-Dimethyl-2-hexene	x		x	x	x				x		x	x
3,7-Dimethyl-1,6-octadiene	x	x	x	x	x	x			x		x	x
1-Octene	x	x		x	x				x		x	x
2-Heptene	x	x	x	x	x				x		x	x
2-Methyl-1-butene	x	x	x	x	x	x
2-Methyl-2-hexene			x	x	x	x
2-Methyl-1-pentene	x	x	x	x	x	x
3-Hexene	x	x	x	x	x
3-Methyl-1-butene	x	x	x	x	x
3-Methyl-2-hexene	x	x	x	x	x	x
4-Decene	x	x	x		x	x	x	x	x	x	x	x
4-Methyl-1-pentene	x	x	x	x	x				x		x	x
4-Methyl-2-pentene	x	x		x	x	x
4-Octene	x	x	x	x	x	x	x	x	x	x	x	x
Aromatic
(1-butyloctyl)-benzene	x	x	x	x	x	x	x	x	x	x	x	x
(1-methylethyl)-benzene								x		x	x
1,2,4,5-Tetramethyl-benzene		x		x		x
1,2-Dichloro-4-methyl-benzene		x	x	x	x	x
1,3-bis(1,1-Dimethylethyl)-benzene	x	x	x			x	x	x	x	x	x	x
1,3-bis(1-Methylethenyl)-benzene							x	x	x	x	x
1,4-Dichloro-benzene	x	x		x	x			x	x		x	x
1,6-Dimethyl-4-(1-methylethyl)-naphthalene								x		x	x
2,3-Dihydro-1,1,3-trimethyl-3-phenyl-1H-indene	x			x		x
2,3-Dihydro-4-methyl-1H-indene	x	x	x	x	x	x
2,5-Diethyltetrahydro-furan	x	x	x	x	x	x		x	x	x	x	x
1-Ethyl-2,4-dimethyl-benzene		x	x	x	x	x
1-Ethyl-2-methyl-benzene	x	x	x	x	x	x	x	x	x	x	x	x
1-Methyl-3-(1-methylethyl)-benzene			x	x	x	x
1-Methyl-4-(1-methylpropyl)-benzene		x	x	x	x	x
1-Methyl-4-propyl-benzene	x	x	x	x	x	x	x	x	x	x	x	x
2-Butyltetrahydro-furan	x	x	x	x	x	x
2-Ethyl-1,3-dimethyl-benzene	x	x	x	x	x	x
2-Ethyl-1,4-dimethyl-benzene		x		x	x	x
2-Furanmethanol, tetrahydro-	x	x	x	x	x	x	x	x	x	x	x	x
2-n-Heptylfuran		x	x	x	x	x		x		x	x
3-Cyclohexen-1-yl-benzene							x	x		x	x
5-Ethyldihydro-2(3H)-furanone							x	x			x
Benzene	x	x	x	x	x	x		x	x	x	x	x
Benzofuran	x	x		x	x	x
Dihydro-5-propyl-2(3H)-Furanone			x		x	x
EMDP	x			x		x
Ethylbenzene	x	x	x	x	x	x			x		x	x
Indane	x	x				x
Tetrahydrofuran	x	x	x	x	x	x	x	x	x			x
Toluene	x	x	x
Carbonyl
Carbon dioxide	x	x	x	x	x	x	x	x	x	x	x	x
Carboxylic acid
2,2-Dimethyl-propanoic acid				x	x	x
2-Methyl-propanoic acid				x	x	x
3-Methyl-butanoic acid				x	x	x
Acetic acid				x	x	x
Butanoic acid				x	x	x
Octanoic acid				x	x	x
Cyclic hydrocarbon
3,3,5-Trimethyl-cyclohexene	x	x		x		x	x	x	x	x	x	x
3,5,5-Trimethyl-cyclohexene	x			x		x	x	x	x	x	x	x
1-(1-Methylethyl)-cyclopentene	x	x	x	x	x
Bicyclo[4.2.0]octa-1,3,5-triene	x	x	x	x	x	x	x	x	x	x	x	x
Cyclohexane	x	x	x	x	x	x			x		x	x
Cyclohexene	x	x	x	x	x			x	x	x		x
Ethylidene-cyclopropane	x	x	x	x	x	x	x	x	x	x	x	x
Methyl-cyclopentane	x	x	x	x	x	x			x		x	x
Ester
1-(Acetyloxy)-2-propanone	x	x	x	x	x	x	x	x	x	x	x	x
1-Methylethyl ester dodecanoic acid	x			x		x
2-Hydroxyethyl ester propanoic acid	x	x	x	x	x	x	x	x	x	x	x	x
Butyl formate	x	x	x	x	x		x	x	x		x	x
Dimethyl 2,4-dimethylpentanedioate								x		x	x
Methyl formate	x		x		x
Monoacetate 1,2-ethanediol	x	x	x		x		x		x	x	x	x
Oxalic acid, allyl nonyl ester				x	x	x
Ether
1,2-Dimethoxy-propane	x	x	x	x	x	x	x	x			x
1,3-Dioxolane	x	x	x	x	x	x	x	x	x	x	x	x
2,2-Dimethoxy-propane	x	x	x	x	x	x	x	x	x	x	x	x
1-Methoxy-2-propyl acetate			x	x	x	x
1-Methoxy-2-propanol	x	x	x	x	x	x	x	x	x
2-(2-Butoxyethoxy)-ethanol		x	x		x		x	x		x	x	x
2-(2-Ethoxyethoxy)-ethanol	x			x	x	x
2-Butoxy-ethanol	x	x	x	x	x	x	x	x	x	x
2-Ethoxy-ethanol	x		x	x	x	x	x	x	x		x
2-Methoxy-1-propene	x			x	x		x	x	x			x
2-Methoxy-ethanol				x	x	x
2-Phenoxy-ethanol				x	x	x
2-Propyl-1,3-dioxolane	x	x	x	x	x	x	x	x	x	x	x	x
Anisole	x	x	x	x	x	x
Diformate-1,2-ethanediol				x	x	x
Ethyl ether	x	x	x	x	x	x		x	x	x	x	x
Methylal	x	x	x	x	x	x	x	x	x	x	x	x
Halogenated
1,1-Dichloro-ethene	x	x	x	x	x			x	x		x	x
1,2-Dichloro-ethylene	x	x	x	x	x	x
1-Chloro-heptane	x	x	x	x	x	x	x	x	x	x	x	x
1-Chloro-octane	x	x	x		x		x		x	x	x
2-Chloroethanol		x	x	x	x		x	x		x	x	x
Dibromo-methane	x	x	x	x	x	x
Methylene chloride	x	x		x	x	x		x	x		x	x
Ketone
2,2,6-Trimethyl-cyclohexanone	x	x	x	x	x	x	x	x	x	x	x	x
3,6,6-Trimethylcyclohex-2-enone	x	x	x	x	x	x	x	x	x	x	x	x
1-(2-Furanyl)-ethanone	x	x	x	x	x	x	x	x	x	x	x	x
1-(4-Methylphenyl)-ethanone	x		x	x		x
1-Penten-3-one	x	x	x	x	x	x	x	x	x			x
2-Cyclohexen-1-one	x	x		x	x
3-Methylcyclopentanone	x	x	x	x	x	x	x	x	x	x	x	x
Butyrolactone		x	x	x	x	x		x	x	x	x	x
Cyclohexanone		x	x	x	x	x
Isophorone			x	x		x
N-containing
Benzonitrile							x	x		x	x	x
Di(1,2,5-oxadiazolo)[3,4-b:3,4-E]pyrazine, 4,8-diacetyl-		x			x	x
Methenamine		x		x	x	x		x	x			x
Methyl-pyrazine	x	x	x	x	x	x	x	x	x	x		x
Nitro-methane				x	x	x
N,N-dibutyl-formamide		x	x			x
Pyrazine	x	x	x	x	x	x	x	x	x
S-containing
Aminomethanesulfonic acid		x			x	x
Carbon disulfide				x	x	x
Dimethyl sulfoxide	x	x	x	x	x	x	x	x	x	x	x	x
Dimethyl sulfide	x	x	x	x	x	x	x	x	x	x	x	x
Dimethyl trisulfide	x	x	x	x	x	x	x	x	x	x	x	x
Thiirane	x	x	x	x	x	x		x	x		x	x
Terpene
à-Fenchol	x	x	x
L-camphor			x	x	x	x
Fenchone	x	x	x	x	x	x	x	x	x	x	x	x
à-Pinene	x	x	x	x	x	x			x		x	x

## Sheet: Table S6
Table S6. Analytes that were detected as significantly different (t-test, padj <0.05) between heat stressed and control cultures.
	Treatment	Control								Heat Stress
Omics approach	Sample	C1	C2	C3	C4	C5	C6	Average	SE	T1	T2	T3	T4	T5	T6	Average	SE
Volatilomic	1-(1-Methylethyl)-cyclopentene	0.00119676	0.00150348	0.00234971	0.00255885	0.00232461	0	0.00165557	0.000335229	0	0	0	0	0.000834675	0	0.000139113	0.000117572
Volatilomic	1-ethyl-2,4-dimethyl-benzene	0	0.0233247	0.009788	0.0147405	0.0139668	0.0182024	0.0133371	0.0027441	0	0	0	0	0	0	0	0
Volatilomic	1-Methyl-4-(1-methylpropyl)-benzene	0	0.0024187	0.00113736	0.00132378	0.00106803	0.00157986	0.00125462	0.000271165	0	0	0	0	0	0	0	0
Volatilomic	1,2-Dichloro-4-methyl-benzene	0	0.00319752	0.00267951	0.00373174	0.00384197	0.00375339	0.00286736	0.000508221	0	0	0	0	0	0	0	0
Volatilomic	1,2-Dichloro-ethylene	0.0190212	0.0212644	0.0218493	0.015995	0.0198341	0.0121206	0.0183474	0.00127001	0	0	0	0	0	0	0	0
Volatilomic	1,3-Bis(1-methylethenyl)-benzene	0	0	0	0	0	0	0	0	0.00287357	0.000828477	0.00146271	0.00327153	0.00134733	0	0.0016306	0.000426735
Metabolomics	1,6-Anhydroglucose	3.3e-07	4.49e-07	3.33e-07	5.24e-07	3.17e-07	2.8e-07	3.72167e-07	3.22958e-08	5.1e-07	7.37e-07	6.24e-07	5.37e-07	5.91e-07	4.56e-07	5.75833e-07	3.40612e-08
Volatilomic	2-Butyltetrahydro-furan	0.0152467	0.0214473	0.0214498	0.0307698	0.0197627	0.0179889	0.0211109	0.00182232	0	0	0	0	0	0	0	0
Volatilomic	2-Cyclopropyl-butane	0.00325558	0.00329968	0.00481699	0.0052707	0.00480941	0.00291213	0.00406075	0.00034994	0	0	0.00145288	0	0.00234154	0.00176343	0.000926308	0.000363681
Volatilomic	2-Ethyl-1,3-dimethyl-benzene	0.00534844	0.010512	0.00622267	0.00772147	0.00725019	0.00857479	0.00760493	0.000627422	0	0	0	0	0	0	0	0
Volatilomic	2-Methyl-1-butene	0.0340567	0.0348035	0.0322059	0.0326934	0.034994	0.0199483	0.0314503	0.00198211	0	0	0	0	0	0	0	0
Volatilomic	2-Methyl-1-pentene	0.0814267	0.072205	0.0923554	0.067605	0.0913496	0.0477949	0.0754561	0.00579652	0	0	0	0	0	0	0	0
Volatilomic	2-Methyl-pentane	0.177526	0.2868	0.25467	0.23802	0.333478	0.173794	0.244048	0.0214562	0	0	0	0	0	0	0	0
Volatilomic	2,3-Dihydro-4-methyl-1H-indene	0.00626808	0.0167303	0.00687905	0.010903	0.00972954	0.0122642	0.0104624	0.00132465	0	0	0	0	0	0	0	0
Volatilomic	2,4-Dimethyl-1-pentene	0.00580401	0.00821421	0.00672912	0.0075228	0	0.0040439	0.00538567	0.00103916	0	0	0	0	0	0	0	0
Volatilomic	2,5-Diethyltetrahydro-furan	0.00181028	0.00261901	0.00364556	0.00382093	0.00372154	0.00265656	0.00304564	0.000279341	0	0.000278258	0.000579561	0.000947516	0.000850016	0.000919032	0.00059573	0.000133531
Volatilomic	2,5-Dimethyl-1-hexene	0.0155475	0.0144563	0.0206714	0.0219598	0.0184536	0	0.0151814	0.00275132	0	0	0	0	0	0	0	0
Volatilomic	3-Ethyl-5-methylene-heptane	0.00171658	0.00214058	0.00425056	0.00533288	0.00477154	0.00155576	0.00329465	0.000579311	0	0	0.000456412	0	0.00117294	0.000776451	0.000400968	0.000170596
Volatilomic	3-Hexene	0.00215954	0.0026119	0.00420958	0.00538633	0.00405489	0	0.00307037	0.000656428	0	0	0	0	0.00145441	0	0.000242402	0.000204868
Volatilomic	3-Hydroxybutyric acid	1.36e-07	2.01e-07	1.44e-07	1.58e-07	1.35e-07	1.09e-07	1.47167e-07	1.064e-08	2.12e-07	2.32e-07	2.57e-07	2.77e-07	2.19e-07	1.55e-07	2.25333e-07	1.45417e-08
Volatilomic	3-Methyl-1-butene	0.00778203	0.00304279	0.0027265	0.00497255	0.00539305	0	0.00398615	0.000922304	0	0	0	0	0	0	0	0
Volatilomic	3-Methyl-2-hexene	0.00126786	0.0018996	0.00142987	0.00224244	0.00186823	0.00135723	0.00167754	0.000132428	0	0	0	0	0.000910004	0	0.000151667	0.000128182
Metabolomics	4-Aminobutyric acid	9.99e-06	1.14e-05	1.68e-05	3.42e-05	1.3e-05	1.83e-05	1.72817e-05	3.06126e-06	4.47e-06	4.72e-06	6.16e-06	9.29e-06	6.68e-06	9.38e-06	6.78333e-06	7.40562e-07
Volatilomic	4-Methyl-2-pentene	0.00772536	0.0206027	0	0.0104571	0.0123789	0.00989538	0.0101766	0.0023057	0	0	0	0	0	0	0	0
Metabolomics	5-Oxoproline	1.43e-05	1.24e-05	1.88e-05	2.47e-05	1.85e-05	2.14e-05	1.835e-05	1.55575e-06	2.76e-05	4.38e-05	3.86e-05	3.63e-05	2.62e-05	2.92e-05	3.36167e-05	2.42236e-06
Metabolomics	Aconitic acid	2.62e-08	2.21e-08	2.14e-08	3.24e-08	1.83e-08	2.68e-08	2.45333e-08	1.72097e-09	1.06e-08	1.39e-08	1.33e-08	1.52e-08	1.25e-08	1.06e-08	1.26833e-08	6.34491e-10
Metabolomics	Adenine	2.05e-07	1.63e-07	2.04e-07	3.29e-07	2.03e-07	2.08e-07	2.18667e-07	1.95383e-08	3.1e-07	3.6e-07	4.53e-07	4.22e-07	3.45e-07	2.85e-07	3.625e-07	2.22569e-08
Volatilomic	Anisole	0.00245528	0.00377638	0.00403583	0.00432541	0.0044099	0.00285325	0.00364268	0.000278616	0	0	0	0	0	0	0	0
Volatilomic	Benzonitrile	0	0	0	0	0	0	0	0	0.0468151	0.0448495	0	0.0632657	0.0248847	0.0454505	0.0375443	0.00761148
Metabolomics	Citric acid	2.02e-05	1.7e-05	1.48e-05	2.38e-05	1.23e-05	1.91e-05	1.78667e-05	1.40842e-06	7.06e-06	9.17e-06	9.48e-06	1e-05	8.91e-06	9.59e-06	9.035e-06	3.57629e-07
Volatilomic	Cyclohexane	0.00915155	0.0145663	0.00954823	0.0092849	0.00773652	0.00738272	0.0096117	0.000891164	0	0	0.00388623	0	0.00560619	0.00397035	0.00224379	0.000874072
Volatilomic	Cyclohexanone	0	0.0549181	0.0414397	0.0450054	0.0516023	0.0482499	0.0402026	0.00698997	0	0	0	0	0	0	0	0
Metabolomics	Cysteine	3.94e-06	2.79e-06	3.29e-06	5.06e-06	3.23e-06	3.85e-06	3.69333e-06	2.73711e-07	8.58e-07	1.22e-06	1.6e-06	2.69e-06	1.67e-06	1.8e-06	1.63967e-06	2.13727e-07
Metabolomics	Cytosine	1.13e-07	1.12e-07	1.51e-07	2.56e-07	1.19e-07	1.51e-07	1.50333e-07	1.89054e-08	3.41e-07	3.66e-07	3.82e-07	3.56e-07	3.21e-07	2.72e-07	3.39667e-07	1.35236e-08
Volatilomic	Dibromomethane	0.144156	0.163682	0.163948	0.124341	0.140272	0.1114	0.1413	0.00724529	0	0	0	0	0	0	0	0
Metabolomics	Glyceric acid	1.06e-06	9.72e-07	1.07e-06	1.61e-06	1.21e-06	1.4e-06	1.22033e-06	8.36949e-08	3.56e-07	5.14e-07	7.24e-07	9.14e-07	6.55e-07	7.08e-07	6.45167e-07	6.60723e-08
Metabolomics	Glycerol 3-phosphate	1.4e-07	1.24e-07	1.54e-07	1.99e-07	1.26e-07	1.33e-07	1.46e-07	9.71253e-09	1.97e-07	2.58e-07	2.23e-07	2.57e-07	2.96e-07	2.31e-07	2.43667e-07	1.18395e-08
Metabolomics	Guanine	1.85e-08	1.07e-08	1.33e-08	2.53e-08	1.23e-08	1.13e-08	1.52333e-08	1.95408e-09	4.6e-08	5.1e-08	4.72e-08	3.78e-08	3.46e-08	4.22e-08	4.31333e-08	2.12005e-09
Metabolomics	Indol-3-acetic acid	8.36e-08	4.29e-08	5.98e-08	8.16e-08	8.81e-08	6.57e-08	7.02833e-08	5.98329e-09	8.65e-08	1.11e-07	1.71e-07	1.44e-07	1.12e-07	1.22e-07	1.24417e-07	1.0155e-08
Metabolomics	Inositol	1.51e-06	1.23e-06	1.49e-06	2.39e-06	1.56e-06	1.52e-06	1.61667e-06	1.36934e-07	2.74e-06	3.68e-06	4.4e-06	3.16e-06	1.86e-06	2.7e-06	3.09e-06	3.03024e-07
Metabolomics	Itaconic acid	1.62e-07	1.56e-07	1.5e-07	2.37e-07	1.36e-07	1.8e-07	1.70167e-07	1.23489e-08	8.07e-08	1.2e-07	1.19e-07	1.49e-07	1.24e-07	1.03e-07	1.1595e-07	7.85747e-09
Elementomic	K	0.00373579	0.00353325	0.00211474	0.00461751	0.00360699	0.00508647	0.00378246	0.000354364	0.00889739	0.0118757	0.00692724	0.00467233	0.00646039	0.00868282	0.00791931	0.000857013
Metabolomics	Lactose	2.31e-07	3.24e-07	3.42e-07	6.01e-07	4.13e-07	3.9e-07	3.835e-07	4.27444e-08	5.04e-07	6.14e-07	7.63e-07	8.65e-07	8.65e-07	5.93e-07	7.00667e-07	5.24807e-08
Metabolomics	Phenylalanine	1.6e-06	1.88e-06	1.98e-06	3.65e-06	2.11e-06	2.28e-06	2.25e-06	2.49418e-07	3.08e-06	5.28e-06	4.98e-06	3.51e-06	2.85e-06	3.73e-06	3.905e-06	3.45948e-07
Metabolomics	Proline	6.59e-06	5.52e-06	7.27e-06	1.32e-05	8.16e-06	8.28e-06	8.17e-06	9.21205e-07	2.48e-06	3.2e-06	4.23e-06	6.52e-06	4.85e-06	4.86e-06	4.35667e-06	4.8923e-07
Metabolomics	Ribitol	1.14e-08	6.87e-09	8.72e-09	1.32e-08	1.21e-08	9.99e-09	1.038e-08	8.04437e-10	1.5e-08	1.83e-08	3.17e-08	2.13e-08	1.43e-08	1.63e-08	1.94833e-08	2.24164e-09
Metabolomics	Sucrose	6.81e-07	8.85e-07	9.02e-07	1.37e-06	1.08e-06	9.53e-07	9.785e-07	7.97803e-08	1.41e-07	1.53e-07	1.66e-07	3.52e-07	2.76e-07	2.28e-07	2.19333e-07	2.85638e-08
Volatilomic	Tetrahydro-2-furanmethanol	0.00343199	0.005254	0.00546293	0.00706939	0.00730399	0.00432662	0.00547482	0.000521649	0.000790475	0.000937224	0.000968415	0.000727182	0.000670852	0.00118	0.000879025	6.47706e-05
Metabolomics	Thiirane	0.0196262	0.0140027	0.0182181	0.01221	0.0119527	0.00459234	0.0134337	0.00184792	0	0.0042147	0.00468736	0	0.00155135	0.00333836	0.00229863	0.000716875
Metabolomics	Threonic acid	4.96e-06	3.48e-06	4.12e-06	6.2e-06	4.02e-06	4.78e-06	4.59333e-06	3.28885e-07	1.06e-06	1.53e-06	1.96e-06	3.33e-06	2.06e-06	2.23e-06	2.02833e-06	2.63975e-07
Metabolomics	Thymine	5.17e-08	6.92e-08	9.24e-08	1.36e-07	9.4e-08	5.97e-08	8.38333e-08	1.06091e-08	1.75e-07	1.93e-07	2.03e-07	1.97e-07	1.47e-07	1.2e-07	1.725e-07	1.13005e-08
Metabolomics	Tryptophan	4.74e-07	3.4e-07	2.86e-07	5.96e-07	2.03e-07	3.46e-07	3.74167e-07	4.8356e-08	1.02e-06	1.2e-06	1.09e-06	6.74e-07	7e-07	5.16e-07	8.66667e-07	9.41586e-08
Metabolomics	Xanthine	3.07e-09	3.7e-09	3.72e-09	3.56e-09	2.69e-09	2.17e-09	3.15167e-09	2.16788e-10	8.92e-09	6.74e-09	7.76e-09	2.68e-08	2.05e-08	1.56e-08	1.43867e-08	2.78262e-09

## Sheet: Table S7
Table S7. Spearman's Rank Correlation results, with adjusted P values (left) and R values (right)
	R values
		1.Butene..3.methyl.	1.Hexene..2.5.dimethyl.	1.Pentene..2.methyl.	1.Pentene..2.4.dimethyl.	1.6.Anhydroglucose	1H.Indene..2.3.dihydro.4.methyl.	2.Furanmethanol..tetrahydro.	2.Methyl.1.butene	2.Pentene..4.methyl.	3.Hexene...Z..	3.Hydroxybutyric.acid	3.Methyl.2.hexene	4.Aminobutyric.acid	5.Oxoproline	Aconitic.acid	Adenine	Anisole	Benzene..1.ethyl.2.4.dimethyl.	Benzene..1.methyl.4..1.methylpropyl..	Benzene..1.2.dichloro.4.methyl.	Benzene..1.3.bis.1.methylethenyl..	Benzene..2.ethyl.1.3.dimethyl.	Benzonitrile	Butane..2.cyclopropyl.	Citric.acid	Cyclohexane	Cyclohexanone	Cyclopentene..1..1.methylethyl..	Cysteine	Cytosine	Ethylene..1.2.dichloro....E..	Furan..2.butyltetrahydro.	Furan..2.5.diethyltetrahydro.	Glyceric.acid	Glycerol.3.phosphate	Guanine	Heptane..3.ethyl.5.methylene.	Indol.3.acetic.acid	Inositol	Itaconic.acid	K	Lactose	Methane..dibromo.	Pentane..2.methyl.	Phenylalanine	Proline	Ribitol	Sucrose
P values	1.Butene..3.methyl.	0	0	0	0	0	0	0	0.915634	0	0	0	0	0	0	0	0	0	0	0	0	0	0	0	0	0	0	0	0	0	0	0	0	0	0	0	0	0	0	0	0	0	0	0	0	0	0	0	0
	1.Hexene..2.5.dimethyl.	0.102142	0	0	0	0	0	0	0	0	0.991304	0	0	0	0	0	0	0	0	0	0	0	0	0	0.94893	0	0	0	0.991304	0	0	0	0	0	0	0	0	0	0	0	0	0	0	0	0	0	0	0	0
	1.Pentene..2.methyl.	0.411435	0.242684	1.32832e-79	0	0	0	0	0.912351	0	0	0	0	0	0	0	0	0	0	0	0	0	0	0	0.912351	0	0	0	0	0	0	0.976096	0	0	0	0	0	0	0	0	0	0	0	0.968127	0.944223	0	0	0	0
	1.Pentene..2.4.dimethyl.	1	1	1	0	0	0	0	0	0	0	0	0	0	0	0	0	0	0	0	0	0	0	0	0	0	0.915634	0	0	0	0	0	0	0	0	0	0	0	0	0	0	0	0	0	0	0	0	0	0
	1.6.Anhydroglucose	1	1	1	1	1.32832e-79	0	0	0	0	0	0	0	0	0	0	0	0	0	0	0	0	0	0	0	0	0	-0.561866	0	0	0	0	0	0	0	0	0	0	0	0	0	0	0	0	0	0	0	0	0
	1H.Indene..2.3.dihydro.4.methyl.	1	1	1	1	1	0	0	0	0	0	0	0.936255	0	0	0	0	0	0.957254	0.94893	0	0	1	0	0	0	0	0.932282	0	0	0	0	0	0	0	0	0	0	0	0	0	0	0	0	0	0	0	0	0
	2.Furanmethanol..tetrahydro.	1	0.177572	0.0687077	1	1	0.255779	1.32832e-79	0.912351	0	0	0	0.960159	0	0	0	0	1	0	0	0	0	0	0	0.968127	0	0	0	0	0	0	0	0.952191	0.940606	0.920319	0	0	0	0	0	0	0	0	0	0.960159	0	0	0	0.968127
	2.Methyl.1.butene	0.0379577	1	0.0454718	1	1	0.419789	0.0454718	1.32832e-79	0	0	0	0	0	0	0	0	0.912351	0	0	0	0	0	0	0	0	0	0	0	0	0	0.912351	0	0	0	0	0	0	0	0	0	0	0	0	0.968127	0	0	0	0
	2.Pentene..4.methyl.	1	1	1	1	1	0.127596	1	0.177572	0	0	0	0	0	0	0	0	0	0	0	0	0	0	0	0	0	0	0	0	0	0	0	0	0	0	0	0	0	0	0	0	0	0	0	0	0	0	0	0
	3.Hexene...Z..	0.280006	5.29819e-07	0.32058	1	1	1	0.0888732	0.843684	1	0	0	0	0	0	0	0	0	0	0	0	0	0	0	0.957254	0	0	0	1	0	0	0	0.915634	0	0	0	0	0.927877	0	0	0	0	0	0	0	0	0	0	0
	3.Hydroxybutyric.acid	1	1	1	1	1	1	1	1	1	1	1.32832e-79	0	0	0	0	0	0	0	0	0	0	0	0	0	0	0	0	0	0	0	0	0	0	0	0	0	0	0	0	0	0	0	0	0	0	0	0	0
	3.Methyl.2.hexene	1	0.411435	0.672703	1	1	0.00986255	0.00100176	0.0687077	0.411435	0.127596	1	1.32832e-79	0	0	0	0	0.960159	0	0	0	0	0.936255	0	0.960159	0	0.928287	0	0	0	0	0	0.976096	0	0	0	0	0	0	0	0	0	0	0	0.936255	0	0	0	0.944223
	4.Aminobutyric.acid	1	1	1	1	1	1	1	1	1	1	1	1	0	0	0	0	0	0	0	0	0	0	0	0	0	0	0	0	0	0	0	0	0	0	0	0	0	0	0	0	0	0	0	0	0	0	0	0
	5.Oxoproline	1	1	0.379954	1	1	0.379954	0.379954	0.379954	1	1	1	0.379954	1	1.32832e-79	0	0	0	0	0	0	0	0	0	0	0	0	0	0	0	0.940435	0	0	0	0	0	0.968127	0	0	0	0	0	0	0	0	0	0	0	0
	Aconitic.acid	1	1	1	0.102142	1	1	1	1	1	1	1	1	1	1	0	0	0	0	0	0	0	0	0	0	0.991304	0	0	0	0	0	0	0	0	0	0	0	0	0	0	0.957254	0	0	0	0	0	0	0	0
	Adenine	1	1	1	1	0.102142	1	1	1	1	1	0.395959	1	1	1	1	1.32832e-79	0	0	0	0	0	0	0	0	0	0	0	0	0	0	0	0	0	0	0	0	0	0	0	0	0	0	0	0	0	0	0	0
	Anisole	1	0.177572	0.0687077	1	1	0.255779	1.82776e-76	x	1	0.0888732	1	0.00100176	1	0.379954	1	1	1.32832e-79	0	0	0	0	0	0	0.968127	0	0	0	0	0	0	0	0.952191	0.940606	0.920319	0	0	0	0	0	0	0	0	0	0.960159	0	0	0	0.968127
	Benzene..1.ethyl.2.4.dimethyl.	1	1	1	1	1	0.00140901	1	1	0.990509	1	1	0.127596	1	1	1	1	1	0	0.991304	0.921739	0	0.957254	0	0	0	0	0.973913	0	0	0	0	0	0	0	0	0	0	0	0	0	0	0	0	0	0	0	0	0
	Benzene..1.methyl.4..1.methylpropyl..	1	1	1	1	1	0.00336407	1	1	1	1	1	0.177572	1	1	1	1	1	5.29819e-07	0	0	0	0.94893	0	0	0	0	0.947826	0	0	0	0	0	0	0	0	0	0	0	0	0	0	0	0	0	0	0	0	0
	Benzene..1.2.dichloro.4.methyl.	1	1	1	1	1	0.177572	0.0888732	1	1	1	1	0.32058	1	1	1	1	0.0888732	0.0264693	0.147367	0	0	0	0	0	0	0	0.947826	0	0	0	0	0	0.93913	0	0	0	0	0	0	0	0	0	0	0	0	0	0	0.923958
	Benzene..1.3.bis.1.methylethenyl..	1	1	1	1	1	1	1	1	1	1	0.0888732	1	1	1	1	1	1	1	1	1	0	0	0	0	0	0	0	0	0	0	0	0	0	0	0	0	0	0	0	0	0	0	0	0	0	0	0	0
	Benzene..2.ethyl.1.3.dimethyl.	1	1	1	1	1	1.82776e-76	0.255779	0.419789	0.127596	1	1	0.00986255	1	0.379954	1	1	0.255779	0.00140901	0.00336407	0.177572	1	1.32832e-79	0	0	0	0	0.932282	0	0	0	0	0	0	0	0	0	0	0	0	0	0	0	0	0	0	0	0	0
	Benzonitrile	1	1	1	1	1	1	1	1	1	1	1	1	1	1	1	1	1	1	1	1	1	1	0	0	0	0	0	0	0	0	0	0	0	0	0	0	0	0	0	0	0	0	0	0	0	0	0	0
	Butane..2.cyclopropyl.	0.843684	0.00336407	0.0454718	1	1	0.672703	0.00033467	0.1894	1	0.00140901	1	0.00100176	1	0.379954	1	1	0.00033467	1	1	1	1	0.672703	1	1.32832e-79	0	0.928287	0	0.957254	0	0	0.912351	0.984064	0	0	0	0	0	0	0	0	0	0	0	0.928287	0	0	0	0.936255
	Citric.acid	1	1	1	0.0687077	1	1	1	1	1	1	1	1	1	1	5.29819e-07	1	1	1	1	1	1	1	1	1	0	0	0	0	0	0	0	0	0	0	0	0	0	0	0	0.94893	0	0	0	0	0	0	0	0
	Cyclohexane	1	0.411435	0.0687077	0.0379577	0.0687077	0.1894	0.255779	0.139055	1	0.177572	1	0.0174394	1	0.379954	1	1	0.255779	1	1	1	1	0.1894	1	0.0174394	1	1.32832e-79	0	0	0	0	0.960159	0.944223	0	0	0	0	0	0	0	0	0	0	0.968127	0.920319	0	0	0	0
	Cyclohexanone	1	1	1	1	0.0379577	0.0132036	0.32058	1	0.481024	1	1	0.127596	1	1	1	1	0.32058	0.000124224	0.00372267	0.00372267	1	0.0132036	1	1	1	1	0	0	0	0	0	0	0	0	0	0	0	0	0	0	0	0	0	0	0	0	0	0
	Cyclopentene..1..1.methylethyl..	0.280006	5.29819e-07	0.32058	1	1	1	0.0888732	0.843684	1	0	1	0.127596	1	1	1	1	0.0888732	1	1	1	1	1	1	0.00140901	1	0.177572	1	0	0	0	0	0.915634	0	0	0	0	0.927877	0	0	0	0	0	0	0	0	0	0	0
	Cysteine	1	1	1	1	1	1	1	1	1	1	1	1	1	1	0.248982	1	1	1	1	1	1	1	1	0.435548	0.183122	1	1	1	0	0	0	0	0	0.917214	0	0	0	0	0	0	0	0	0	0	0	0	0	0
	Cytosine	1	1	0.270352	1	1	1	1	0.549021	1	1	0.843684	1	1	0.00709265	1	0.0646172	1	1	1	1	0.668776	1	1	1	1	1	1	1	1	0	0	0	0	0	0	0.924954	0	0	0	0	0	0	0	0	0	0	0	0
	Ethylene..1.2.dichloro....E..	1	0.529802	8.07281e-05	1	1	0.838748	0.0993052	0.0454718	1	0.32058	1	0.1894	1	0.379954	1	1	0.0993052	1	1	1	1	0.838748	1	0.0454718	1	0.00100176	1	0.32058	1	0.270352	1.32832e-79	0	0	0	0	0	0	0	0	0	0	0	0.992032	0.960159	0	0	0	0
	Furan..2.butyltetrahydro.	1	0.127596	0.255779	0.529802	1	0.0993052	0.00243566	0.532268	1	0.0379577	1	8.07281e-05	1	0.379954	1	1	0.00243566	0.529802	0.32058	1	1	0.0993052	1	1.07898e-05	1	0.00515876	0.843684	0.0379577	0.687406	1	0.0687077	1.32832e-79	0.915634	0	0	0	0	0	0	0	0	0	0	0.912351	0	0	0	0.936255
	Furan..2.5.diethyltetrahydro.	1	1	1	1	0.529802	1	0.00700387	1	1	1	1	0.0592045	0.0845505	1	1	1	0.00700387	0.376255	0.481024	0.00788036	1	1	1	0.0888732	1	1	0.280006	1	1	1	1	0.0379577	0	0	0	0	0	0	0	0	0	0	0	0	0	0	0	0.94893
	Glyceric.acid	1	1	1	1	1	0.255779	0.0288675	1	1	1	1	0.0993052	0.140226	0.379954	1	1	0.0288675	1	1	0.242684	1	0.255779	1	0.0687077	1	1	1	1	0.0346813	1	1	0.0687077	0.0888732	1.32832e-79	0	0	0	0	0	0	0	0	0	0	0	0	0	0.984064
	Glycerol.3.phosphate	1	1	0.767133	1	1	1	1	1	1	1	1	1	1	1	1	1	1	1	1	1	1	1	1	1	1	1	1	1	1	0.965483	0.767133	1	1	1	0	0	0	0	0	0	0	0.911291	0	0	0	0	0	0
	Guanine	1	1	0.379954	1	1	0.379954	0.379954	0.379954	1	1	1	0.379954	1	0.00033467	1	1	0.379954	1	1	1	1	0.379954	1	0.379954	1	0.379954	1	1	0.270352	0.0216294	0.379954	0.379954	1	0.379954	1	1.32832e-79	0	0	0	0	0	0	0	0	0	0	0	0
	Heptane..3.ethyl.5.methylene.	1	0.151917	1	1	1	1	0.140226	1	1	0.0178493	1	0.271754	1	1	1	1	0.140226	1	1	1	1	1	1	0.140226	1	1	1	0.0178493	1	1	1	0.271754	0.103166	1	1	1	0	0	0	0	0	0	0	0	0	0	0	0
	Indol.3.acetic.acid	1	1	1	1	1	1	1	1	1	1	1	1	1	0.843684	1	1	1	1	1	1	1	1	1	1	1	1	1	1	1	1	1	1	1	1	1	1	1	0	0	0	0	0	0	0	0	0	0	0
	Inositol	1	1	1	1	1	1	1	1	1	1	1	1	1	0.150294	1	1	1	1	1	1	1	1	1	1	1	1	1	1	1	0.0528473	1	1	1	1	1	0.271298	1	1	1.32832e-79	0	0	0	0	0	0.928287	0	0	0
	Itaconic.acid	1	1	1	0.411435	1	1	1	1	1	1	1	1	1	1	0.00140901	1	1	1	1	1	1	1	1	1	0.00336407	1	1	1	0.151329	1	1	1	1	1	1	1	1	1	1	1.32832e-79	0	0	0	0	0	0	0	0
	K	1	1	1	1	0.411435	1	1	1	1	1	1	1	1	1	1	1	1	1	1	1	1	1	1	1	1	1	1	1	0.529802	1	1	1	1	1	1	0.0888732	1	1	1	1	0	0	0	0	0	0	0	0
	Lactose	1	1	1	1	1	1	1	1	1	1	1	1	1	1	1	0.42187	1	1	1	1	1	1	1	1	1	1	1	1	1	1	1	1	1	1	0.0479392	1	1	0.640678	1	1	1	1.32832e-79	0	0	0	0	0	0
	Methane..dibromo.	1	0.672319	0.00033467	1	1	1	0.419789	0.0993052	1	0.529802	1	0.419789	1	0.379954	1	1	0.419789	1	1	1	1	1	1	0.0993052	1	0.00033467	1	0.529802	1	0.270352	3.42959e-07	0.139055	1	1	0.767133	0.379954	1	1	1	1	1	1	1.32832e-79	0.928287	0	0	0	0
	Pentane..2.methyl.	0.529802	0.411435	0.00515876	1	1	0.255779	0.00100176	0.00033467	1	0.177572	1	0.00986255	1	0.379954	1	1	0.00100176	1	1	1	1	0.255779	1	0.0174394	1	0.0288675	0.32058	0.177572	1	0.549021	0.00100176	0.0454718	0.843684	1	1	0.379954	0.787689	1	1	1	1	1	0.0174394	1.32832e-79	0	0	0	0
	Phenylalanine	1	1	1	1	1	1	1	1	1	1	1	1	1	1	1	1	1	1	1	1	1	1	1	1	1	1	1	1	1	1	1	1	1	1	1	1	1	1	0.0174394	1	1	1	1	1	1.32832e-79	0	0	0
	Proline	1	1	1	1	1	1	1	1	1	1	1	1	0.140226	1	1	1	1	1	1	1	1	1	1	1	1	1	1	1	0.129602	1	1	1	1	0.0754342	1	1	1	1	1	1	1	1	1	1	1	1.32832e-79	0	0
	Ribitol	1	1	1	1	1	1	1	1	1	1	1	1	1	1	1	1	1	1	1	1	1	1	1	1	1	1	1	1	1	1	1	1	1	1	1	1	1	0.620775	1	1	1	1	1	1	1	1	0	0
	Sucrose	1	1	1	1	1	0.0993052	0.00033467	0.532268	1	1	1	0.00515876	0.271754	0.379954	1	1	0.00033467	0.529802	0.843684	0.0230467	1	0.0993052	1	0.00986255	1	1	0.529802	1	0.270352	1	1	0.00986255	0.00336407	1.07898e-05	1	0.379954	1	1	1	1	1	1	1	0.1894	1	0.395959	1	1.32832e-79
	Thiirane	0.0437887	0.147367	0.127596	1	1	1	1	0.843684	1	0.280006	1	1	1	1	1	1	1	1	1	1	1	1	1	0.843684	1	0.0888732	1	0.280006	1	1	0.127596	1	1	1	1	1	1	1	1	1	1	1	0.0230467	1	1	1	1	1
	Threonic.acid	1	1	1	1	1	1	1	1	1	1	1	1	1	1	0.248982	1	1	1	1	1	1	1	1	0.435548	0.183122	1	1	1	0	1	1	0.687406	1	0.0346813	1	0.270352	1	1	1	0.151329	0.529802	1	1	1	1	0.129602	1	0.270352
	Thymine	1	1	1	1	1	1	1	1	1	1	0.150294	1	1	1	1	8.07281e-05	1	1	1	1	0.0888732	1	1	1	1	1	1	1	1	0.00963779	1	1	1	1	1	1	1	1	0.876084	1	1	1	1	1	1	1	1	1
	Tryptophan	1	1	1	1	1	1	1	1	1	1	0.411435	1	1	0.672319	1	0.843684	1	1	1	1	0.481024	1	1	1	1	1	1	1	1	0.0943351	1	1	1	1	1	0.242684	1	1	1	1	1	1	1	1	1	1	1	1
	Xanthine	1	1	1	1	1	1	1	1	1	1	1	1	1	1	1	1	1	1	1	1	1	1	0.687829	1	1	1	1	1	1	1	1	1	1	1	1	1	1	1	1	1	1	1	1	1	1	1	1	1
						1
[truncated: 5 more columns]
